# Supplementary material for: Combining Brigatinib with mTOR Inhibition to Effectively Treat NF2-SWN–Associated and Sporadic NF2-Deficient Meningiomas
Source: Cancer Res Commun. 2026 Jan 27;6(1):211–23. doi: 10.1158/2767-9764.CRC-25-0563 (PMC12835584; doi:10.1158/2767-9764.CRC-25-0563)
Supplement: Supplementary Data S1 [file crc-25-0563_supplementary_data_s1_suppsd1.xlsx]

## Sheet: Supplementary Data S1
	Supplementary Data S1. Differentially expressed genes (DEGs) in AG-NF2-Men cells treated with brigatinib, INK128, or their combination, compared to DMSO-treated control cells. RNA-sequencing data were processed using the shrinkage option in DESeq2. DEGs were defined as having an absolute log2 fold-change (log2 FC) ≥ 1 and an adjusted P-value (Padj) ≤ 0.01. Mean normalized read counts are expresse…
	Brigatinib									INK128									Brigatinib+INK128
	Rank	Ensembl ID	Gene Name	Gene Biotype	log2 FC	P-value	Padj	Average Read Counts		Rank	Ensembl ID	Gene Name	Gene Biotype	log2 FC	P-value	Padj	Average Read Counts		Rank	Ensembl ID	Gene Name	Gene Biotype	log2 FC	P-value	Padj	Average Read Counts
	1	ENSG00000164283	ESM1	protein_coding	-2.4364	1.95977e-19	3.29516e-15	648.637		1	ENSG00000135069	PSAT1	protein_coding	-2.49358	1.09724e-55	1.78137e-51	1302.55		1	ENSG00000148677	ANKRD1	protein_coding	-7.77141	1.45425e-203	3.34695e-199	871.119
	2	ENSG00000163661	PTX3	protein_coding	-2.01825	5.34478e-17	4.49336e-13	2772.62		2	ENSG00000153162	BMP6	protein_coding	2.29491	8.35771e-44	6.78437e-40	2132.9		2	ENSG00000117152	RGS4	protein_coding	-6.57897	5.51987e-200	6.35199e-196	1489.94
	3	ENSG00000156804	FBXO32	protein_coding	1.51124	9.93661e-16	5.56914e-12	18636.4		3	ENSG00000182481	KPNA2	protein_coding	-1.69636	3.27975e-23	1.77489e-19	10948.4		3	ENSG00000198732	SMOC1	protein_coding	6.73034	8.70773e-165	6.68028e-161	29099.8
	4	ENSG00000146592	CREB5	protein_coding	2.04664	3.3419e-15	1.40477e-11	433.695		4	ENSG00000203709	C1orf132	processed_transcript	1.80198	7.22878e-23	2.93398e-19	2056.94		4	ENSG00000153234	NR4A2	protein_coding	5.6548	4.69752e-161	2.70284e-157	5701.13
	5	ENSG00000138449	SLC40A1	protein_coding	1.42633	2.61588e-14	8.2587e-11	6355.37		5	ENSG00000168685	IL7R	protein_coding	-2.18343	2.36257e-22	7.67126e-19	304.373		5	ENSG00000021645	NRXN3	protein_coding	-6.2115	4.92882e-140	2.26873e-136	70.5547
	6	ENSG00000187678	SPRY4	protein_coding	-1.90638	2.94708e-14	8.2587e-11	147.267		6	ENSG00000087586	AURKA	protein_coding	-1.68621	4.9365e-22	1.33573e-18	2215.09		6	ENSG00000137310	TCF19	protein_coding	-4.98854	2.39791e-138	9.19797e-135	398.687
	7	ENSG00000118503	TNFAIP3	protein_coding	-1.36406	4.31176e-14	1.03568e-10	1539.42		7	ENSG00000169031	COL4A3	protein_coding	1.81072	8.71018e-22	2.02014e-18	6403.69		7	ENSG00000128510	CPA4	protein_coding	-5.99701	1.47138e-134	4.8377e-131	133.359
	8	ENSG00000171408	PDE7B	protein_coding	2.02356	5.85192e-14	1.22993e-10	279.555		8	ENSG00000101447	FAM83D	protein_coding	-1.6497	4.67766e-20	9.49272e-17	1216.16		8	ENSG00000171617	ENC1	protein_coding	-4.92097	4.32364e-133	1.24386e-129	398.181
	9	ENSG00000135914	HTR2B	protein_coding	1.46009	1.0843e-13	2.02571e-10	768.21		9	ENSG00000117289	TXNIP	protein_coding	1.4079	2.30822e-19	4.16377e-16	49717.7		9	ENSG00000118523	CTGF	protein_coding	-5.71106	1.76357e-128	4.50985e-125	1697.54
	10	ENSG00000072952	MRVI1	protein_coding	1.90077	1.71698e-13	2.88693e-10	644.495		10	ENSG00000100027	YPEL1	protein_coding	1.70645	8.57293e-19	1.39182e-15	638.415		10	ENSG00000106484	MEST	protein_coding	-4.79979	3.80261e-128	8.75171e-125	684.232
	11	ENSG00000134061	CD180	protein_coding	-1.49231	3.23062e-13	4.93815e-10	285.385		11	ENSG00000203786	KPRP	protein_coding	2.60576	5.62411e-18	8.30067e-15	122.087		11	ENSG00000171848	RRM2	protein_coding	-5.10221	4.57873e-125	9.57994e-122	968.63
	12	ENSG00000137124	ALDH1B1	protein_coding	1.24244	4.69669e-13	6.58085e-10	11980.1		12	ENSG00000178977	LINC00324	lincRNA	2.121	4.40138e-17	5.9547e-14	262.944		12	ENSG00000136842	TMOD1	protein_coding	5.5881	1.16222e-118	2.22905e-115	4277.04
	13	ENSG00000250722	SEPP1	protein_coding	1.32353	6.54347e-13	8.46322e-10	2636.14		13	ENSG00000115163	CENPA	protein_coding	-1.4871	5.24053e-17	6.54462e-14	761.175		13	ENSG00000196611	MMP1	protein_coding	-4.8727	1.10531e-115	1.95683e-112	724.192
	14	ENSG00000106823	ECM2	protein_coding	1.60197	9.63959e-13	1.15771e-09	2868.75		14	ENSG00000235385	GS1-600G8.5	lincRNA	1.42777	6.20815e-16	7.19923e-13	3654.99		14	ENSG00000117525	F3	protein_coding	-4.81417	1.50957e-115	2.48162e-112	1263.43
	15	ENSG00000233098	RP11-344E13.3	antisense	1.44852	1.13459e-12	1.2718e-09	561.271		15	ENSG00000182667	NTM	protein_coding	1.46416	1.89622e-15	2.05235e-12	1300.72		15	ENSG00000109339	MAPK10	protein_coding	5.09302	1.89608e-115	2.90922e-112	8256.24
	16	ENSG00000145708	CRHBP	protein_coding	-1.41454	2.85343e-12	2.9986e-09	250.243		16	ENSG00000223745	RP4-717I23.3	processed_transcript	1.52505	5.19373e-15	5.27001e-12	1724		16	ENSG00000106366	SERPINE1	protein_coding	-5.4276	5.1948e-115	7.4724e-112	498.103
	17	ENSG00000110436	SLC1A2	protein_coding	2.08779	3.25166e-12	3.21608e-09	172.638		17	ENSG00000166922	SCG5	protein_coding	1.30654	8.43396e-15	8.05444e-12	3028.94		17	ENSG00000065328	MCM10	protein_coding	-5.48315	2.75864e-114	3.73471e-111	111.667
	18	ENSG00000177363	LRRN4CL	protein_coding	1.3109	1.15876e-11	1.08241e-08	1249.87		18	ENSG00000104419	NDRG1	protein_coding	1.47534	2.39969e-14	2.16439e-11	5243.07		18	ENSG00000143476	DTL	protein_coding	-5.56521	3.63647e-113	4.64963e-110	263.933
	19	ENSG00000113396	SLC27A6	protein_coding	1.57889	2.62584e-11	2.32373e-08	341.444		19	ENSG00000231160	RP11-617D20.1	antisense	1.64511	7.56998e-14	6.46835e-11	480.853		19	ENSG00000153094	BCL2L11	protein_coding	4.55365	5.91451e-112	7.16434e-109	4105.35
	20	ENSG00000247498	RP11-392P7.6	antisense	1.99682	4.48919e-11	3.77406e-08	146.448		20	ENSG00000233452	STXBP5-AS1	antisense	1.53964	1.08798e-13	8.83165e-11	337.521		20	ENSG00000092853	CLSPN	protein_coding	-5.8675	4.52383e-111	5.2058e-108	67.7148
	21	ENSG00000168386	FILIP1L	protein_coding	1.58659	5.08233e-11	4.06925e-08	1565.16		21	ENSG00000213742	ZNF337-AS1	antisense	1.42549	1.2187e-13	9.42171e-11	741.152		21	ENSG00000131386	GALNT15	protein_coding	7.64847	5.20225e-110	5.70142e-107	2291.2
	22	ENSG00000120875	DUSP4	protein_coding	-1.4537	6.94766e-11	5.30991e-08	176.363		22	ENSG00000219626	FAM228B	protein_coding	1.37724	1.64198e-13	1.21171e-10	1077.08		22	ENSG00000180914	OXTR	protein_coding	-5.60361	2.49089e-107	2.60581e-104	266.8
	23	ENSG00000172399	MYOZ2	protein_coding	1.60524	1.5686e-10	1.14672e-07	284.167		23	ENSG00000013588	GPRC5A	protein_coding	1.23335	1.82208e-13	1.28615e-10	14020.3		23	ENSG00000094804	CDC6	protein_coding	-4.43451	2.27373e-106	2.27522e-103	412.172
	24	ENSG00000172348	RCAN2	protein_coding	1.24925	2.02355e-10	1.41767e-07	2283.16		24	ENSG00000103034	NDRG4	protein_coding	1.55749	2.84674e-13	1.90274e-10	399.793		24	ENSG00000139112	GABARAPL1	protein_coding	4.05435	1.60416e-102	1.53832e-99	36854.6
	25	ENSG00000106819	ASPN	protein_coding	1.31263	2.71431e-10	1.82554e-07	1756.34		25	ENSG00000117461	PIK3R3	protein_coding	-1.42599	2.93e-13	1.90274e-10	161.156		25	ENSG00000198796	ALPK2	protein_coding	-3.97591	2.2774e-100	2.09658e-97	923.384
	26	ENSG00000109819	PPARGC1A	protein_coding	1.33401	3.73741e-10	2.36202e-07	2950.73		26	ENSG00000138829	FBN2	protein_coding	-1.28396	3.11807e-13	1.947e-10	1085.5		26	ENSG00000171408	PDE7B	protein_coding	5.22935	4.90197e-100	4.33918e-97	1923.17
	27	ENSG00000175832	ETV4	protein_coding	-1.98523	3.79295e-10	2.36202e-07	24.5088		27	ENSG00000091137	SLC26A4	protein_coding	-1.50797	3.92465e-13	2.35988e-10	279.098		27	ENSG00000119508	NR4A3	protein_coding	6.1037	1.2901e-99	1.09969e-96	2267.46
	28	ENSG00000124766	SOX4	protein_coding	1.27676	7.4211e-10	4.45637e-07	2594.38		28	ENSG00000257354	RP11-631N16.2	antisense	1.63902	7.44797e-13	4.31849e-10	331.51		28	ENSG00000175592	FOSL1	protein_coding	-6.14746	3.51362e-99	2.88807e-96	141.082
	29	ENSG00000013588	GPRC5A	protein_coding	1.14753	1.02635e-09	5.95069e-07	13483.5		29	ENSG00000156804	FBXO32	protein_coding	1.21417	2.1069e-12	1.1795e-09	14606		29	ENSG00000142871	CYR61	protein_coding	-5.47735	1.42463e-98	1.13062e-95	1274.13
	30	ENSG00000246430	LINC00968	lincRNA	1.52008	1.18527e-09	6.64304e-07	489.675		30	ENSG00000186352	ANKRD37	protein_coding	1.21615	2.75442e-12	1.4906e-09	9391.22		30	ENSG00000113578	FGF1	protein_coding	-4.59856	2.08665e-98	1.60081e-95	156.663
	31	ENSG00000067113	PPAP2A	protein_coding	1.10408	1.33048e-09	7.21466e-07	11089.1		31	ENSG00000157542	KCNJ6	protein_coding	1.36162	2.88595e-12	1.5114e-09	762.288		31	ENSG00000110092	CCND1	protein_coding	-4.38148	8.53773e-98	6.33857e-95	4212.45
	32	ENSG00000180447	GAS1	protein_coding	1.23108	1.37308e-09	7.21466e-07	4007.35		32	ENSG00000171564	FGB	protein_coding	-1.5501	5.52856e-12	2.80488e-09	159.406		32	ENSG00000154734	ADAMTS1	protein_coding	-4.02727	9.39668e-97	6.75827e-94	1157.37
	33	ENSG00000187134	AKR1C1	protein_coding	1.17956	1.6301e-09	8.30561e-07	3090.51		33	ENSG00000089685	BIRC5	protein_coding	-1.09893	6.09148e-12	2.99682e-09	3276.54		33	ENSG00000187134	AKR1C1	protein_coding	4.07135	1.30023e-96	9.06809e-94	21497.2
	34	ENSG00000048540	LMO3	protein_coding	1.62013	2.08523e-09	1.03121e-06	195.642		34	ENSG00000139112	GABARAPL1	protein_coding	1.14542	6.70032e-12	3.1994e-09	5074.49		34	ENSG00000004799	PDK4	protein_coding	6.48443	4.65408e-96	3.1504e-93	1578.57
	35	ENSG00000244405	ETV5	protein_coding	-1.03498	3.46599e-09	1.66506e-06	2834.4		35	ENSG00000257894	RP1-78O14.1	lincRNA	1.77963	7.7152e-12	3.57875e-09	301.756		35	ENSG00000110427	KIAA1549L	protein_coding	-5.38954	1.14092e-95	7.50237e-93	56.981
	36	ENSG00000139112	GABARAPL1	protein_coding	1.09424	3.6548e-09	1.707e-06	4981.62		36	ENSG00000166432	ZMAT1	protein_coding	1.82485	8.12649e-12	3.66482e-09	447.476		36	ENSG00000109819	PPARGC1A	protein_coding	4.1662	5.80167e-95	3.70904e-92	19159.5
	37	ENSG00000169252	ADRB2	protein_coding	-1.06619	3.90267e-09	1.7735e-06	929.609		37	ENSG00000183833	MAATS1	protein_coding	1.64836	1.43454e-11	6.29452e-09	547.93		37	ENSG00000144583	MARCH4	protein_coding	-6.78481	6.40191e-94	3.98216e-91	21.1149
	38	ENSG00000168685	IL7R	protein_coding	-1.33831	4.22946e-09	1.87142e-06	590.78		38	ENSG00000170271	FAXDC2	protein_coding	1.51477	3.3994e-11	1.44638e-08	886.852		38	ENSG00000131153	GINS2	protein_coding	-5.17206	2.2998e-92	1.39289e-89	124.216
	39	ENSG00000198732	SMOC1	protein_coding	1.45259	5.3502e-09	2.21315e-06	862.453		39	ENSG00000134057	CCNB1	protein_coding	-1.34022	3.47452e-11	1.44638e-08	6645.02		39	ENSG00000180573	HIST1H2AC	protein_coding	5.12409	7.43516e-92	4.3877e-89	2537.93
	40	ENSG00000231185	AC005592.2	antisense	-1.78805	5.35608e-09	2.21315e-06	17.2224		40	ENSG00000272734	ADIRF-AS1	processed_transcript	1.43193	4.02387e-11	1.63319e-08	637.015		40	ENSG00000159259	CHAF1B	protein_coding	-4.36341	2.13768e-89	1.22997e-86	145.599
	41	ENSG00000196611	MMP1	protein_coding	-1.11452	5.39663e-09	2.21315e-06	9509.43		41	ENSG00000267683	AC008991.1	lincRNA	1.51098	6.17234e-11	2.44409e-08	459.414		41	ENSG00000162772	ATF3	protein_coding	4.13408	3.80483e-88	2.13581e-85	2150.81
	42	ENSG00000126861	OMG	protein_coding	1.47987	6.10096e-09	2.41854e-06	318.164		42	ENSG00000128944	KNSTRN	protein_coding	-1.1235	1.07964e-10	4.17334e-08	4285.29		42	ENSG00000171320	ESCO2	protein_coding	-5.83251	1.62802e-86	8.92117e-84	113.971
	43	ENSG00000130066	SAT1	protein_coding	1.18618	6.18515e-09	2.41854e-06	29257.5		43	ENSG00000146678	IGFBP1	protein_coding	1.1415	1.54725e-10	5.84179e-08	13881.2		43	ENSG00000137801	THBS1	protein_coding	-3.42199	2.80983e-86	1.50391e-83	7934.4
	44	ENSG00000112414	GPR126	protein_coding	-1.36689	7.08935e-09	2.7091e-06	334.803		44	ENSG00000140451	PIF1	protein_coding	-1.76803	2.19126e-10	8.08527e-08	80.4378		44	ENSG00000132837	DMGDH	protein_coding	5.16367	3.00639e-86	1.57255e-83	1504.42
	45	ENSG00000162645	GBP2	protein_coding	1.28314	8.40888e-09	3.14193e-06	1489.95		45	ENSG00000157514	TSC22D3	protein_coding	1.11901	2.25787e-10	8.1459e-08	2327.45		45	ENSG00000189057	FAM111B	protein_coding	-7.30052	1.75685e-85	8.98533e-83	60.0295
	46	ENSG00000175592	FOSL1	protein_coding	-1.51469	9.59365e-09	3.50669e-06	3067.46		46	ENSG00000141469	SLC14A1	protein_coding	1.19361	2.38747e-10	8.42622e-08	15819.3		46	ENSG00000135407	AVIL	protein_coding	4.16164	2.4912e-85	1.24641e-82	1709.57
	47	ENSG00000104368	PLAT	protein_coding	-1.51444	1.14553e-08	4.09809e-06	1862.61		47	ENSG00000196263	ZNF471	protein_coding	1.29399	3.08246e-10	1.06476e-07	3069.95		47	ENSG00000187720	THSD4	protein_coding	-3.57099	3.98063e-84	1.94924e-81	870.317
	48	ENSG00000131386	GALNT15	protein_coding	1.86265	1.18337e-08	4.14523e-06	76.519		48	ENSG00000213694	S1PR3	protein_coding	-1.13643	3.21916e-10	1.0762e-07	1590.8		48	ENSG00000175305	CCNE2	protein_coding	-5.49151	1.76631e-82	8.4691e-80	172.451
	49	ENSG00000164188	RANBP3L	protein_coding	1.65192	1.24101e-08	4.25842e-06	259.475		49	ENSG00000134690	CDCA8	protein_coding	-1.25191	3.24817e-10	1.0762e-07	908.859		49	ENSG00000151632	AKR1C2	protein_coding	3.88682	1.94619e-82	9.11698e-80	5512.86
	50	ENSG00000184564	SLITRK6	protein_coding	1.27379	1.55881e-08	5.24198e-06	579.126		50	ENSG00000261597	RP11-353B9.1	sense_overlapping	1.31731	3.98418e-10	1.29366e-07	444.131		50	ENSG00000169213	RAB3B	protein_coding	-4.54968	1.98066e-82	9.11698e-80	184.698
	51	ENSG00000267339	LINC00906	lincRNA	1.80187	1.7047e-08	5.62016e-06	155.916		51	ENSG00000166946	CCNDBP1	protein_coding	1.0658	5.96121e-10	1.89765e-07	2327.91		51	ENSG00000122952	ZWINT	protein_coding	-3.56265	4.11812e-81	1.8584e-78	834.612
	52	ENSG00000163431	LMOD1	protein_coding	1.88411	2.01463e-08	6.51422e-06	77.3148		52	ENSG00000135842	FAM129A	protein_coding	-1.2224	6.09982e-10	1.90444e-07	319.848		52	ENSG00000163661	PTX3	protein_coding	-5.53141	1.3905e-80	6.15429e-78	286.077
	53	ENSG00000164619	BMPER	protein_coding	-1.13695	2.67337e-08	8.48115e-06	362.328		53	ENSG00000143816	WNT9A	protein_coding	1.56754	6.79209e-10	2.08056e-07	203.555		53	ENSG00000047648	ARHGAP6	protein_coding	5.20232	2.60045e-80	1.12923e-77	1022.93
	54	ENSG00000182132	KCNIP1	protein_coding	1.29782	2.96024e-08	9.21583e-06	1443.15		54	ENSG00000114796	KLHL24	protein_coding	1.39748	7.59535e-10	2.28353e-07	4537.33		54	ENSG00000156804	FBXO32	protein_coding	3.65655	3.12292e-80	1.331e-77	76143
	55	ENSG00000012124	CD22	protein_coding	-1.84158	3.01457e-08	9.21583e-06	8.29409		55	ENSG00000153234	NR4A2	protein_coding	1.29522	8.44199e-10	2.4509e-07	298.944		55	ENSG00000134363	FST	protein_coding	-3.73	8.76033e-80	3.62367e-77	3164.65
	56	ENSG00000109339	MAPK10	protein_coding	1.26908	3.40898e-08	1.02291e-05	643.625		56	ENSG00000175356	SCUBE2	protein_coding	1.4259	8.45397e-10	2.4509e-07	461.419		56	ENSG00000164344	KLKB1	protein_coding	6.5224	8.8171e-80	3.62367e-77	1186.18
	57	ENSG00000115738	ID2	protein_coding	1.1218	3.46769e-08	1.02291e-05	6405.64		57	ENSG00000143942	CHAC2	protein_coding	-1.40222	8.61914e-10	2.45494e-07	380.494		57	ENSG00000242349	NPPA-AS1	antisense	4.99794	9.58745e-80	3.87114e-77	903.37
	58	ENSG00000221869	CEBPD	protein_coding	1.37969	3.73255e-08	1.08205e-05	489.971		58	ENSG00000242265	PEG10	protein_coding	-1.1444	9.73359e-10	2.72457e-07	2161.02		58	ENSG00000170271	FAXDC2	protein_coding	4.41759	1.0517e-79	4.17325e-77	5910.83
	59	ENSG00000108924	HLF	protein_coding	1.29489	4.32861e-08	1.23358e-05	313.428		59	ENSG00000236013	RP3-332B22.1	lincRNA	1.74452	1.1556e-09	3.17985e-07	134.209		59	ENSG00000268894	PLCE1-AS1	antisense	-5.01261	8.85466e-79	3.45407e-76	37.5631
	60	ENSG00000170054	SERPINA9	protein_coding	-1.39931	6.00799e-08	1.68364e-05	183.651		60	ENSG00000180801	ARSJ	protein_coding	-1.03136	1.35251e-09	3.65966e-07	1073.19		60	ENSG00000170522	ELOVL6	protein_coding	-4.51274	1.86898e-78	7.16908e-76	290.645
	61	ENSG00000215386	LINC00478	lincRNA	1.27391	8.74064e-08	2.40927e-05	497.051		61	ENSG00000126787	DLGAP5	protein_coding	-1.3039	1.38691e-09	3.69122e-07	4065.45		61	ENSG00000128567	PODXL	protein_coding	-3.35508	2.52414e-78	9.52346e-76	3998.03
	62	ENSG00000272761	RP11-572C15.6	lincRNA	1.14767	9.30051e-08	2.52224e-05	9850.01		62	ENSG00000215769	hsa-mir-6080	processed_transcript	1.24959	1.44464e-09	3.78286e-07	525.498		62	ENSG00000034063	UHRF1	processed_transcript	-5.86801	3.95435e-77	1.46789e-74	32.8459
	63	ENSG00000146250	PRSS35	protein_coding	1.28809	1.01424e-07	2.69287e-05	335.197		63	ENSG00000081052	COL4A4	protein_coding	1.07823	1.5598e-09	4.01958e-07	7739.98		63	ENSG00000051180	RAD51	protein_coding	-3.72541	5.52811e-77	2.01952e-74	246.097
	64	ENSG00000176971	FIBIN	protein_coding	1.54186	1.025e-07	2.69287e-05	1200.56		64	ENSG00000166851	PLK1	protein_coding	-1.48773	1.72279e-09	4.36982e-07	877.882		64	ENSG00000261425	RP11-709B3.2	lincRNA	4.382	6.68669e-77	2.4046e-74	2283.35
	65	ENSG00000146278	PNRC1	protein_coding	1.30297	1.14896e-07	2.97208e-05	2062.42		65	ENSG00000156042	TTC18	protein_coding	1.49457	1.74954e-09	4.36982e-07	166.957		65	ENSG00000185760	KCNQ5	protein_coding	-4.15103	1.38239e-76	4.89472e-74	160.743
	66	ENSG00000225762	RP11-511I2.2	antisense	1.81834	1.18908e-07	3.02926e-05	40.3469		66	ENSG00000198331	HYLS1	protein_coding	-1.00308	2.17441e-09	5.34872e-07	1281.77		66	ENSG00000164045	CDC25A	protein_coding	-3.88993	8.55022e-76	2.98157e-73	140.457
	67	ENSG00000081189	MEF2C	protein_coding	1.03978	1.36131e-07	3.36603e-05	1607.12		67	ENSG00000145220	LYAR	protein_coding	-1.04955	2.22306e-09	5.38676e-07	1238.35		67	ENSG00000124766	SOX4	protein_coding	4.15994	9.36953e-76	3.2185e-73	17794.2
	68	ENSG00000172164	SNTB1	protein_coding	1.04865	1.39278e-07	3.39394e-05	2850.45		68	ENSG00000116455	WDR77	protein_coding	-1.08066	2.41543e-09	5.76683e-07	435.798		68	ENSG00000153162	BMP6	protein_coding	3.41014	2.01031e-75	6.80401e-73	4226.07
	69	ENSG00000144583	MARCH4	protein_coding	-1.00716	1.4599e-07	3.50669e-05	1265.53		69	ENSG00000224549	RP11-370B11.3	lincRNA	1.55553	2.98903e-09	7.03287e-07	201.864		69	ENSG00000104738	MCM4	protein_coding	-3.40868	6.18346e-75	2.0625e-72	1628.18
	70	ENSG00000169031	COL4A3	protein_coding	1.07458	1.52771e-07	3.61786e-05	3750.91		70	ENSG00000205464	ATP6AP1L	protein_coding	1.29953	3.30843e-09	7.67318e-07	923.245		70	ENSG00000144354	CDCA7	protein_coding	-7.45608	8.25956e-75	2.71562e-72	8.66111
	71	ENSG00000110427	KIAA1549L	protein_coding	-1.04823	1.64022e-07	3.83036e-05	1164.5		71	ENSG00000230606	AC159540.1	lincRNA	1.18254	3.60689e-09	8.13303e-07	741.128		71	ENSG00000244405	ETV5	protein_coding	-3.92301	5.76218e-74	1.86784e-71	390.915
	72	ENSG00000148541	FAM13C	protein_coding	1.17286	2.19421e-07	5.05389e-05	1228.22		72	ENSG00000226891	RP11-182I10.3	lincRNA	1.92838	3.85913e-09	8.58259e-07	61.7102		72	ENSG00000105173	CCNE1	protein_coding	-4.73341	9.57721e-74	3.06138e-71	36.1372
	73	ENSG00000237697	LINC00312	lincRNA	1.42493	2.30058e-07	5.22729e-05	276.313		73	ENSG00000112984	KIF20A	protein_coding	-1.22847	3.99242e-09	8.72124e-07	4190.2		73	ENSG00000254453	NAV2-AS2	antisense	8.11833	1.00693e-73	3.17459e-71	1209.51
	74	ENSG00000166046	TCP11L2	protein_coding	1.47525	2.41278e-07	5.40912e-05	335.825		74	ENSG00000246982	RP1-179N16.6	antisense	1.53201	4.05891e-09	8.72124e-07	233.224		74	ENSG00000270681	RP11-372K14.2	antisense	5.56648	1.56823e-73	4.8774e-71	1200.05
	75	ENSG00000226380	MIR29A	lincRNA	-1.22019	3.27596e-07	7.1535e-05	175.322		75	ENSG00000204869	IGFL4	protein_coding	1.8639	4.84296e-09	1.00802e-06	78.4048		75	ENSG00000180777	ANKRD30B	protein_coding	-4.84141	1.64858e-73	5.05895e-71	134.836
	76	ENSG00000127083	OMD	protein_coding	1.17646	3.41215e-07	7.26227e-05	2772.76		76	ENSG00000104081	BMF	protein_coding	1.87793	5.42358e-09	1.11458e-06	126.407		76	ENSG00000166793	YPEL4	protein_coding	7.07944	3.47263e-73	1.05161e-70	952.13
	77	ENSG00000130522	JUND	protein_coding	1.11416	3.94406e-07	8.11453e-05	2078.96		77	ENSG00000101871	MID1	protein_coding	-1.07243	6.77359e-09	1.35764e-06	842.024		77	ENSG00000168496	FEN1	protein_coding	-3.70411	6.58266e-73	1.96753e-70	578.176
	78	ENSG00000248479	RP11-807H7.2	lincRNA	1.18447	3.95736e-07	8.11453e-05	260.47		78	ENSG00000160179	ABCG1	protein_coding	1.96633	7.47258e-09	1.47948e-06	49.3871		78	ENSG00000144847	IGSF11	protein_coding	8.04746	2.92537e-72	8.63173e-70	1157.18
	79	ENSG00000175155	YPEL2	protein_coding	1.00992	4.87416e-07	9.75645e-05	1025.7		79	ENSG00000236824	BCYRN1	lincRNA	-1.807	7.95733e-09	1.55647e-06	69.0589		79	ENSG00000175643	RMI2	protein_coding	-4.53375	1.46002e-71	4.25347e-69	103.383
	80	ENSG00000119938	PPP1R3C	protein_coding	1.05532	5.52186e-07	0.000107959	12808		80	ENSG00000240038	AMY2B	protein_coding	1.38181	8.26951e-09	1.59828e-06	640.047		80	ENSG00000184178	SCFD2	protein_coding	-3.41585	2.82478e-71	8.12654e-69	354.322
	81	ENSG00000004846	ABCB5	protein_coding	1.06145	5.89735e-07	0.00011268	2450.17		81	ENSG00000234840	RP11-399D6.2	lincRNA	1.22439	8.45513e-09	1.61493e-06	1801.22		81	ENSG00000178607	ERN1	protein_coding	3.70057	7.27671e-71	2.06757e-68	5499.09
	82	ENSG00000159251	ACTC1	protein_coding	1.46016	7.39848e-07	0.000138589	561.581		82	ENSG00000108932	SLC16A6	protein_coding	1.4081	8.71584e-09	1.64537e-06	356.558		82	ENSG00000168685	IL7R	protein_coding	-6.49458	2.7239e-70	7.64518e-68	17.3517
	83	ENSG00000111863	ADTRP	protein_coding	-1.00401	1.24643e-06	0.000227799	736.14		83	ENSG00000196189	SEMA4A	protein_coding	1.87591	8.94492e-09	1.66528e-06	94.4521		83	ENSG00000111331	OAS3	protein_coding	-3.27739	6.01294e-70	1.66732e-67	529.372
	84	ENSG00000178445	GLDC	protein_coding	-1.03869	1.2681e-06	0.000229266	247.051		84	ENSG00000170915	PAQR8	protein_coding	1.17918	9.02644e-09	1.66528e-06	2194.15		84	ENSG00000134061	CD180	protein_coding	-5.56297	1.45434e-69	3.98472e-67	18.0707
	85	ENSG00000185022	MAFF	protein_coding	-1.2999	1.304e-06	0.00023325	168.68		85	ENSG00000155846	PPARGC1B	protein_coding	-1.16205	9.14822e-09	1.66878e-06	283.062		85	ENSG00000076706	MCAM	protein_coding	7.7028	3.26002e-69	8.82698e-67	975.08
	86	ENSG00000184678	HIST2H2BE	protein_coding	1.0168	1.42894e-06	0.000252908	391.565		86	ENSG00000100784	RPS6KA5	protein_coding	1.30724	9.65206e-09	1.74112e-06	1322.57		86	ENSG00000171793	CTPS1	protein_coding	-3.59169	5.40047e-69	1.44525e-66	443.746
	87	ENSG00000172403	SYNPO2	protein_coding	1.09301	1.65537e-06	0.000286942	2556.77		87	ENSG00000175155	YPEL2	protein_coding	1.10603	1.25575e-08	2.24034e-06	1091.59		87	ENSG00000078401	EDN1	protein_coding	-4.83869	5.59015e-69	1.47882e-66	54.7945
	88	ENSG00000139318	DUSP6	protein_coding	-1.14098	1.69425e-06	0.000290685	205.701		88	ENSG00000157423	HYDIN	protein_coding	1.22285	1.5568e-08	2.71771e-06	396.086		88	ENSG00000147536	GINS4	protein_coding	-3.7049	6.72695e-68	1.75933e-65	214.775
	89	ENSG00000235109	ZSCAN31	protein_coding	1.01684	1.74099e-06	0.000295686	507.993		89	ENSG00000255090	RP11-820L6.1	processed_transcript	1.15265	1.72364e-08	2.97695e-06	350.635		89	ENSG00000115363	EVA1A	protein_coding	-4.66972	1.4071e-66	3.63869e-64	115.979
	90	ENSG00000114796	KLHL24	protein_coding	1.13649	1.92072e-06	0.000322951	3772.24		90	ENSG00000104368	PLAT	protein_coding	1.38258	1.96103e-08	3.3493e-06	20534.9		90	ENSG00000014138	POLA2	protein_coding	-4.10434	2.69806e-66	6.89953e-64	245.636
	91	ENSG00000157423	HYDIN	protein_coding	1.05772	2.26438e-06	0.000376964	354.435		91	ENSG00000156475	PPP2R2B	protein_coding	-1.09944	2.62001e-08	4.29655e-06	269.609		91	ENSG00000119969	HELLS	protein_coding	-4.57458	5.83664e-66	1.47616e-63	430.549
	92	ENSG00000241749	RPSAP52	pseudogene	-1.37189	2.32921e-06	0.000383955	35.5131		92	ENSG00000179041	RRS1	protein_coding	-1.20685	2.67027e-08	4.33518e-06	297.905		92	ENSG00000138449	SLC40A1	protein_coding	3.55637	6.32538e-66	1.58238e-63	25946.1
	93	ENSG00000104415	WISP1	protein_coding	1.09135	2.88936e-06	0.000467131	828.733		93	ENSG00000232859	LYRM9	protein_coding	1.40891	3.03082e-08	4.87183e-06	310.59		93	ENSG00000151503	NCAPD3	protein_coding	-3.14988	6.50376e-66	1.60951e-63	1075.06
	94	ENSG00000170271	FAXDC2	protein_coding	1.09322	3.26601e-06	0.000518063	646.768		94	ENSG00000008405	CRY1	protein_coding	-1.07123	3.30755e-08	5.26451e-06	2173.67		94	ENSG00000179242	CDH4	protein_coding	-5.37185	1.69438e-65	4.14852e-63	23.9753
	95	ENSG00000006468	ETV1	protein_coding	-1.1374	3.36405e-06	0.000528628	483.002		95	ENSG00000035499	DEPDC1B	protein_coding	-1.1866	3.39588e-08	5.35264e-06	825.725		95	ENSG00000261087	KB-1460A1.5	lincRNA	4.83786	1.90345e-65	4.61136e-63	2257
	96	ENSG00000255112	CHMP1B	protein_coding	1.02473	3.65103e-06	0.000563196	8683.22		96	ENSG00000170323	FABP4	protein_coding	-1.52708	3.83439e-08	5.98571e-06	115.246		96	ENSG00000108950	FAM20A	protein_coding	6.80282	2.45015e-65	5.87397e-63	1992.88
	97	ENSG00000181773	GPR3	protein_coding	-1.48657	4.08204e-06	0.000623958	15.7365		97	ENSG00000118898	PPL	protein_coding	1.63644	4.34804e-08	6.72289e-06	373.92		97	ENSG00000174371	EXO1	protein_coding	-5.82952	1.23056e-64	2.91972e-62	113.558
	98	ENSG00000116574	RHOU	protein_coding	1.01998	6.21171e-06	0.000900377	381.537		98	ENSG00000142303	ADAMTS10	protein_coding	1.261	4.63723e-08	7.03602e-06	969.417		98	ENSG00000184838	PRR16	protein_coding	-3.68859	1.27392e-64	2.99176e-62	309.049
	99	ENSG00000250508	RP11-757G1.6	lincRNA	1.14369	6.74232e-06	0.00095265	199.926		99	ENSG00000237753	AC079922.3	lincRNA	1.18843	4.83106e-08	7.26224e-06	268.131		99	ENSG00000093009	CDC45	protein_coding	-6.57805	1.55195e-64	3.60789e-62	13.5317
	100	ENSG00000172201	ID4	protein_coding	1.11016	6.8115e-06	0.000954405	2162.84		100	ENSG00000112182	BACH2	protein_coding	1.5565	5.62133e-08	8.23465e-06	117.844		100	ENSG00000255112	CHMP1B	protein_coding	3.93365	4.07684e-64	9.38285e-62	60981.3
	101	ENSG00000170989	S1PR1	protein_coding	1.52388	6.87099e-06	0.000954783	45.4043		101	ENSG00000166436	TRIM66	protein_coding	1.10531	5.67005e-08	8.23465e-06	1664.4		101	ENSG00000176890	TYMS	protein_coding	-3.29552	6.32652e-64	1.44163e-61	2161.73
	102	ENSG00000260686	CTB-36H16.2	sense_overlapping	1.10522	7.18828e-06	0.000982632	182.087		102	ENSG00000186496	ZNF396	protein_coding	1.19803	5.9393e-08	8.53314e-06	488.645		102	ENSG00000149212	SESN3	protein_coding	4.42145	7.27754e-64	1.64208e-61	15893.6
	103	ENSG00000146411	SLC2A12	protein_coding	1.02392	8.08202e-06	0.00108713	1050.22		103	ENSG00000146278	PNRC1	protein_coding	1.28997	7.1924e-08	1.01869e-05	2006.69		103	ENSG00000132436	FIGNL1	protein_coding	-4.22789	2.28282e-63	5.10088e-61	338.199
	104	ENSG00000186496	ZNF396	protein_coding	1.00249	8.19627e-06	0.00109375	422.832		104	ENSG00000137460	FHDC1	protein_coding	1.11324	7.21589e-08	1.01869e-05	376.567		104	ENSG00000073605	GSDMB	protein_coding	4.15889	2.08797e-62	4.62063e-60	3443.27
	105	ENSG00000182359	KBTBD3	protein_coding	1.04874	8.62911e-06	0.00114244	446.325		105	ENSG00000131737	KRT34	protein_coding	1.16912	7.93772e-08	1.09211e-05	490.822		105	ENSG00000196220	SRGAP3	protein_coding	5.49181	1.74657e-61	3.82832e-59	600.646
	106	ENSG00000127954	STEAP4	protein_coding	1.24034	9.16187e-06	0.0012035	119.413		106	ENSG00000163617	KIAA1407	protein_coding	1.10153	8.37407e-08	1.14246e-05	1350.85		106	ENSG00000081923	ATP8B1	protein_coding	-3.41408	3.16226e-61	6.86597e-59	1455.41
	107	ENSG00000144476	ACKR3	protein_coding	1.00327	9.52722e-06	0.0012403	2164.27		107	ENSG00000260563	RP13-516M14.1	lincRNA	1.2126	9.12786e-08	1.21877e-05	313.023		107	ENSG00000131470	PSMC3IP	protein_coding	-3.14918	5.10049e-61	1.09708e-58	375.768
	108	ENSG00000265579	RP11-713C5.1	sense_intronic	1.34678	9.60026e-06	0.0012403	249.758		108	ENSG00000224505	AC002117.1	antisense	1.49124	9.15863e-08	1.21877e-05	115.661		108	ENSG00000143217	PVRL4	protein_coding	5.78441	6.92247e-61	1.47519e-58	649.499
	109	ENSG00000128805	ARHGAP22	protein_coding	-1.02867	9.87403e-06	0.00125774	739.06		109	ENSG00000272758	RP11-299J3.8	antisense	1.25743	9.41728e-08	1.243e-05	236.432		109	ENSG00000157423	HYDIN	protein_coding	3.48484	1.03051e-60	2.17589e-58	1743.71
	110	ENSG00000115290	GRB14	protein_coding	-1.08594	1.07941e-05	0.00136461	199.799		110	ENSG00000167740	CYB5D2	protein_coding	1.00715	1.04766e-07	1.37167e-05	972.663		110	ENSG00000101003	GINS1	protein_coding	-3.57824	1.12514e-60	2.35411e-58	323.755
	111	ENSG00000084734	GCKR	protein_coding	-1.39713	1.1632e-05	0.00144874	24.6127		111	ENSG00000105327	BBC3	protein_coding	1.69174	1.1115e-07	1.44362e-05	70.1321		111	ENSG00000164741	DLC1	protein_coding	-3.31951	1.74672e-60	3.62169e-58	1452.13
	112	ENSG00000162772	ATF3	protein_coding	1.02051	1.17219e-05	0.00144921	272.478		112	ENSG00000204397	CARD16	protein_coding	1.08391	1.30243e-07	1.65195e-05	641.638		112	ENSG00000179532	DNHD1	protein_coding	4.34068	2.81441e-60	5.78337e-58	6100.95
	113	ENSG00000152763	WDR78	protein_coding	1.03821	1.28628e-05	0.00157866	273.804		113	ENSG00000140835	CHST4	protein_coding	-1.68366	1.34975e-07	1.69684e-05	13.3395		113	ENSG00000105499	PLA2G4C	protein_coding	3.90974	4.61713e-60	9.40382e-58	919.942
	114	ENSG00000265218	RP11-927P21.1	antisense	1.18314	1.55241e-05	0.00183818	110.099		114	ENSG00000139597	N4BP2L1	protein_coding	1.23326	1.35873e-07	1.69684e-05	1739.45		114	ENSG00000071539	TRIP13	protein_coding	-3.13056	4.70641e-60	9.50159e-58	878.297
	115	ENSG00000198074	AKR1B10	protein_coding	1.10286	1.8741e-05	0.00214361	197.489		115	ENSG00000117399	CDC20	protein_coding	-1.49568	1.38482e-07	1.71622e-05	406.766		115	ENSG00000169252	ADRB2	protein_coding	-3.23291	8.43329e-60	1.68776e-57	213.462
	116	ENSG00000240891	PLCXD2	protein_coding	-1.22086	2.15485e-05	0.00241544	52.2535		116	ENSG00000132141	CCT6B	protein_coding	1.36789	1.77524e-07	2.167e-05	373.065		116	ENSG00000248698	LINC01085	lincRNA	-4.52315	1.58577e-59	3.14625e-57	277.318
	117	ENSG00000146374	RSPO3	protein_coding	1.22272	2.39211e-05	0.00264611	469.896		117	ENSG00000166046	TCP11L2	protein_coding	1.50405	1.85368e-07	2.22452e-05	346.371		117	ENSG00000111644	ACRBP	protein_coding	6.28278	1.98054e-59	3.89592e-57	563.114
	118	ENSG00000233690	EBAG9P1	pseudogene	1.44886	2.46397e-05	0.0026902	27.2826		118	ENSG00000147576	ADHFE1	protein_coding	1.01494	1.86348e-07	2.22452e-05	668.17		118	ENSG00000203709	C1orf132	processed_transcript	3.10844	7.27595e-59	1.41912e-56	4653.11
	119	ENSG00000115461	IGFBP5	protein_coding	1.06576	2.5769e-05	0.00276943	9210.33		119	ENSG00000162063	CCNF	protein_coding	-1.25777	1.94406e-07	2.29535e-05	444.019		119	ENSG00000158373	HIST1H2BD	protein_coding	5.89196	1.02542e-58	1.98319e-56	593.567
	120	ENSG00000172927	MYEOV	protein_coding	-1.20583	2.58594e-05	0.00276943	59.8319		120	ENSG00000119950	MXI1	protein_coding	1.00418	1.95108e-07	2.29535e-05	3399.69		120	ENSG00000110436	SLC1A2	protein_coding	5.31087	1.48522e-58	2.84854e-56	1044.38
	121	ENSG00000196616	ADH1B	protein_coding	1.11417	3.03919e-05	0.0032139	194.627		121	ENSG00000117650	NEK2	protein_coding	-1.04212	2.07984e-07	2.39477e-05	2108.93		121	ENSG00000181544	FANCB	protein_coding	-4.78355	4.07315e-58	7.7474e-56	89.8395
	122	ENSG00000254944	ATP5F1P5	pseudogene	1.33806	3.30128e-05	0.0034264	52.0853		122	ENSG00000258708	SLC25A21-AS1	protein_coding	1.32035	2.42475e-07	2.73374e-05	207.924		122	ENSG00000121858	TNFSF10	protein_coding	4.79649	6.30375e-58	1.18919e-55	2917.97
	123	ENSG00000260197	RP11-424G14.1	lincRNA	1.02755	3.53524e-05	0.00362448	235.92		123	ENSG00000245849	RAD51-AS1	processed_transcript	1.1994	2.47552e-07	2.77173e-05	426.242		123	ENSG00000144554	FANCD2	protein_coding	-3.25862	7.09541e-58	1.32765e-55	937.457
	124	ENSG00000268873	RP11-138H11.1	antisense	-1.35839	4.36349e-05	0.00439328	14.859		124	ENSG00000256269	HMBS	protein_coding	-1.4186	2.87417e-07	3.17429e-05	273.005		124	ENSG00000012048	BRCA1	protein_coding	-3.79361	1.19621e-57	2.22023e-55	719.026
	125	ENSG00000179409	GEMIN4	protein_coding	-1.08823	4.6463e-05	0.00459546	645.827		125	ENSG00000197971	MBP	protein_coding	1.07363	3.0534e-07	3.34946e-05	733.609		125	ENSG00000164161	HHIP	protein_coding	-4.08346	1.71467e-57	3.15705e-55	1081.57
	126	ENSG00000187479	C11orf96	protein_coding	1.31378	4.71919e-05	0.00464026	120.284		126	ENSG00000163535	SGOL2	protein_coding	-1.20115	3.1391e-07	3.39756e-05	3098.37		126	ENSG00000118997	DNAH7	protein_coding	4.53727	1.78022e-57	3.25173e-55	759.13
	127	ENSG00000165507	C10orf10	protein_coding	1.1966	5.18312e-05	0.00500857	349.316		127	ENSG00000262468	RP11-95P2.1	lincRNA	1.71768	3.1833e-07	3.42258e-05	52.9564		127	ENSG00000092470	WDR76	protein_coding	-3.52556	3.44038e-57	6.23467e-55	620.452
	128	ENSG00000092068	SLC7A8	protein_coding	1.22909	5.24938e-05	0.00504361	265.61		128	ENSG00000235703	LINC00894	antisense	1.04262	3.25448e-07	3.47608e-05	512.891		128	ENSG00000189056	RELN	protein_coding	-3.07444	4.36238e-57	7.84376e-55	903.86
	129	ENSG00000180573	HIST1H2AC	protein_coding	1.03201	5.48532e-05	0.00524035	164.119		129	ENSG00000229589	ACVR2B-AS1	antisense	1.54059	3.31872e-07	3.50694e-05	81.1562		129	ENSG00000168675	LDLRAD4	protein_coding	3.65047	7.16883e-57	1.27004e-54	5006.06
	130	ENSG00000073282	TP63	protein_coding	1.0161	5.62339e-05	0.00533297	649.415		130	ENSG00000177602	GSG2	protein_coding	-1.00855	3.32725e-07	3.50694e-05	530.198		130	ENSG00000154217	PITPNC1	protein_coding	3.72976	7.17382e-57	1.27004e-54	1539.66
	131	ENSG00000113088	GZMK	protein_coding	-1.21109	5.6457e-05	0.00533297	26.1766		131	ENSG00000152413	HOMER1	protein_coding	-1.16536	4.15263e-07	4.32166e-05	418.568		131	ENSG00000064692	SNCAIP	protein_coding	4.65774	1.68204e-56	2.95513e-54	608.011
	132	ENSG00000150551	LYPD1	protein_coding	-1.13441	5.89377e-05	0.00550544	73.087		132	ENSG00000231007	CDC20P1	pseudogene	-1.54572	4.218e-07	4.36173e-05	27.4087		132	ENSG00000185860	C1orf110	protein_coding	-3.83769	2.36682e-56	4.1267e-54	78.8208
	133	ENSG00000004799	PDK4	protein_coding	1.29719	6.30244e-05	0.00582248	62.4648		133	ENSG00000260285	RP11-600F24.7	antisense	1.30903	4.2474e-07	4.36434e-05	214.548		133	ENSG00000238266	LINC00707	lincRNA	-5.29124	4.47888e-56	7.75049e-54	25.0794
	134	ENSG00000270093	AP000473.8	lincRNA	1.37317	6.65846e-05	0.00608453	24.7143		134	ENSG00000172748	ZNF596	protein_coding	1.13063	4.33189e-07	4.39552e-05	949.412		134	ENSG00000169031	COL4A3	protein_coding	3.51431	1.04847e-55	1.80078e-53	19156.6
	135	ENSG00000137309	HMGA1	protein_coding	-1.2133	6.78339e-05	0.00616518	840.602		135	ENSG00000158220	ESYT3	protein_coding	1.00481	4.49052e-07	4.52818e-05	552.109		135	ENSG00000092068	SLC7A8	protein_coding	5.11228	4.43567e-55	7.56199e-53	3063.24
	136	ENSG00000257894	RP1-78O14.1	lincRNA	1.0602	7.7033e-05	0.00681701	169.868		136	ENSG00000104237	RP1	protein_coding	1.73833	5.32114e-07	5.26761e-05	35.2468		136	ENSG00000063127	SLC6A16	protein_coding	6.37906	4.78542e-55	8.09826e-53	584.831
	137	ENSG00000184588	PDE4B	protein_coding	1.01184	8.63685e-05	0.00743608	250.753		137	ENSG00000188610	FAM72B	protein_coding	-1.13852	6.17326e-07	6.00137e-05	372.555		137	ENSG00000146678	IGFBP1	protein_coding	3.31719	5.57379e-55	9.36355e-53	60266.9
	138	ENSG00000259146	RP1-261D10.2	antisense	1.11514	8.71129e-05	0.00743608	111.048		138	ENSG00000172115	CYCS	protein_coding	-1.07102	6.31489e-07	6.10251e-05	8994.31		138	ENSG00000104081	BMF	protein_coding	5.57409	7.04168e-55	1.17438e-52	971.561
	139	ENSG00000104998	IL27RA	protein_coding	-1.31301	8.71243e-05	0.00743608	11.7783		139	ENSG00000257337	RP11-983P16.4	antisense	1.26244	6.45052e-07	6.1967e-05	316.13		139	ENSG00000148541	FAM13C	protein_coding	3.39367	7.47721e-55	1.23804e-52	5197.17
	140	ENSG00000187741	FANCA	protein_coding	-1.01196	9.42581e-05	0.00792428	1236.32		140	ENSG00000152582	SPEF2	protein_coding	1.19391	6.60018e-07	6.30317e-05	1189.54		140	ENSG00000125885	MCM8	protein_coding	-3.4712	4.04697e-54	6.65293e-52	795.013
	141	ENSG00000011422	PLAUR	protein_coding	-1.0995	9.7493e-05	0.00815546	676.575		141	ENSG00000255248	RP11-166D19.1	sense_overlapping	1.11189	6.7483e-07	6.38773e-05	38763.3		141	ENSG00000157514	TSC22D3	protein_coding	2.91997	5.64391e-54	9.21238e-52	7727.03
	142	ENSG00000075702	WDR62	protein_coding	-1.07757	0.000108535	0.00894564	786.721		142	ENSG00000129270	MMP28	protein_coding	1.37951	6.76742e-07	6.38773e-05	143.238		142	ENSG00000136492	BRIP1	protein_coding	-4.40368	7.32408e-54	1.18707e-51	512.737
	143	ENSG00000060140	STYK1	protein_coding	-1.30848	0.000111841	0.00912858	8.01273		143	ENSG00000109771	LRP2BP	protein_coding	1.23479	6.88119e-07	6.45758e-05	315.665		143	ENSG00000232517	AC112198.1	pseudogene	4.57646	1.75132e-53	2.81864e-51	663.085
	144	ENSG00000248429	RP11-597D13.9	antisense	1.26484	0.000112577	0.00914429	60.5785		144	ENSG00000228512	RP11-281A20.2	lincRNA	1.57841	7.01864e-07	6.54872e-05	56.2218		144	ENSG00000183111	ARHGEF37	protein_coding	2.9348	3.47384e-53	5.55211e-51	7090.68
	145	ENSG00000158769	F11R	protein_coding	1.01893	0.000114531	0.009214	220.4		145	ENSG00000253773	KB-1047C11.2	lincRNA	1.69613	7.06438e-07	6.55372e-05	27.0045		145	ENSG00000187741	FANCA	protein_coding	-4.58431	6.32816e-53	1.00443e-50	110.408
	146	ENSG00000007933	FMO3	protein_coding	1.18145	0.000119892	0.00955388	78.4911		146	ENSG00000006634	DBF4	protein_coding	-1.1084	7.32458e-07	6.71834e-05	2051.75		146	ENSG00000184992	BRI3BP	protein_coding	-3.42123	7.88757e-53	1.24337e-50	518.29
	147	ENSG00000156042	TTC18	protein_coding	1.0811	0.000123137	0.00976614	128.65		147	ENSG00000187151	ANGPTL5	protein_coding	-1.19203	7.73549e-07	6.97698e-05	275.528		147	ENSG00000183023	SLC8A1	protein_coding	-3.49094	7.99598e-53	1.25189e-50	324.61
										148	ENSG00000115602	IL1RL1	protein_coding	-1.53124	7.79124e-07	6.98844e-05	25.6997		148	ENSG00000132205	EMILIN2	protein_coding	3.44534	1.3752e-52	2.13853e-50	2156.96
										149	ENSG00000229951	AC104695.3	antisense	1.64419	8.47879e-07	7.48115e-05	46.3773		149	ENSG00000239672	NME1	protein_coding	-2.96708	1.39983e-52	2.16222e-50	479.244
										150	ENSG00000141665	FBXO15	protein_coding	1.67942	8.94005e-07	7.8455e-05	38.0769		150	ENSG00000250722	SEPP1	protein_coding	2.90261	2.05217e-52	3.13703e-50	7342.85
										151	ENSG00000257176	RP11-996F15.2	antisense	1.22038	9.42303e-07	8.18091e-05	196.386		151	ENSG00000156042	TTC18	protein_coding	3.83141	2.05819e-52	3.13703e-50	728.53
										152	ENSG00000105982	RNF32	protein_coding	1.34733	9.57196e-07	8.22226e-05	149.828		152	ENSG00000138675	FGF5	protein_coding	-3.69171	2.4075e-52	3.6453e-50	1138.92
										153	ENSG00000146094	DOK3	protein_coding	-1.16511	9.71346e-07	8.29989e-05	84.5975		153	ENSG00000244694	PTCHD4	protein_coding	4.54795	2.52064e-52	3.79166e-50	585.352
										154	ENSG00000200033	RNU6-403P	snRNA	1.69501	1.00985e-06	8.54686e-05	39.4691		154	ENSG00000261496	RP13-514E23.1	sense_overlapping	6.60366	3.22076e-52	4.81336e-50	586.239
										155	ENSG00000249279	CTC-436P18.3	lincRNA	1.37822	1.01078e-06	8.54686e-05	89.9614		155	ENSG00000177606	JUN	protein_coding	-3.14476	5.42967e-52	8.06218e-50	393.669
										156	ENSG00000271327	RP11-1109F11.3	lincRNA	1.1473	1.03428e-06	8.61103e-05	282.811		156	ENSG00000167670	CHAF1A	protein_coding	-3.71217	1.02612e-51	1.50854e-49	179.542
										157	ENSG00000204267	TAP2	protein_coding	-1.0744	1.04497e-06	8.65567e-05	666.62		157	ENSG00000261597	RP11-353B9.1	sense_overlapping	3.39912	1.02907e-51	1.50854e-49	1738.45
										158	ENSG00000247626	MARS2	protein_coding	-1.03126	1.09307e-06	8.9176e-05	164.014		158	ENSG00000147408	CSGALNACT1	protein_coding	3.19686	1.11111e-51	1.61849e-49	5503.78
										159	ENSG00000226200	RP11-50E11.3	antisense	1.12244	1.16056e-06	9.32759e-05	511.594		159	ENSG00000187049	TMEM216	protein_coding	5.0003	1.53772e-51	2.22583e-49	626.201
										160	ENSG00000251615	RP11-774O3.3	lincRNA	1.30457	1.21188e-06	9.64454e-05	115.265		160	ENSG00000196616	ADH1B	protein_coding	4.00434	2.26821e-51	3.26267e-49	1252.45
										161	ENSG00000130477	UNC13A	protein_coding	1.41505	1.30386e-06	0.000103259	344.284		161	ENSG00000127366	TAS2R5	protein_coding	3.76289	2.85002e-51	4.07411e-49	988.974
										162	ENSG00000175938	ORAI3	protein_coding	1.1151	1.45653e-06	0.00011479	477.651		162	ENSG00000153253	SCN3A	protein_coding	-5.27428	6.22369e-51	8.84187e-49	11.7899
										163	ENSG00000138675	FGF5	protein_coding	-1.00806	1.53413e-06	0.000120322	6978.75		163	ENSG00000143512	HHIPL2	protein_coding	3.42389	1.50554e-50	2.12577e-48	1215.84
										164	ENSG00000117228	GBP1	protein_coding	-1.21055	1.59398e-06	0.000124415	1103.96		164	ENSG00000179431	FJX1	protein_coding	-4.45669	1.65091e-50	2.31681e-48	52.6906
										165	ENSG00000222881	ENSG00000222881 Y_RNA	misc_RNA	-1.59375	1.60512e-06	0.000124685	9.01858		165	ENSG00000139998	RAB15	protein_coding	-3.97781	1.75174e-50	2.44341e-48	101.751
										166	ENSG00000178852	EFCAB13	protein_coding	1.23046	1.64323e-06	0.000127038	389.336		166	ENSG00000197580	BCO2	protein_coding	3.87276	3.08438e-50	4.27632e-48	1790.81
										167	ENSG00000121621	KIF18A	protein_coding	-1.10985	1.71758e-06	0.000132156	1480.57		167	ENSG00000101049	SGK2	protein_coding	6.30626	5.97839e-50	8.23908e-48	471.296
										168	ENSG00000141337	ARSG	protein_coding	1.1048	1.82102e-06	0.000138799	272.21		168	ENSG00000177822	AC108142.1	antisense	-4.12347	6.29566e-50	8.62468e-48	31.7198
										169	ENSG00000111348	ARHGDIB	protein_coding	-1.00146	1.87922e-06	0.000140308	563.268		169	ENSG00000103966	EHD4	protein_coding	-4.03763	1.16997e-49	1.59331e-47	42.4217
										170	ENSG00000111665	CDCA3	protein_coding	-1.06756	1.90246e-06	0.000141034	2030.29		170	ENSG00000156466	GDF6	protein_coding	-3.2599	1.21394e-49	1.64346e-47	332.399
										171	ENSG00000064205	WISP2	protein_coding	1.57485	2.04553e-06	0.000149807	89.2084		171	ENSG00000189060	H1F0	protein_coding	2.75225	1.77154e-49	2.38433e-47	4537.54
										172	ENSG00000183549	ACSM5	protein_coding	1.19968	2.09993e-06	0.000152881	367.859		172	ENSG00000107984	DKK1	protein_coding	-4.22721	1.89557e-49	2.53643e-47	638.507
										173	ENSG00000012822	CALCOCO1	protein_coding	1.12005	2.2255e-06	0.000159871	5249.53		173	ENSG00000118513	MYB	protein_coding	-4.94729	2.31601e-49	3.0811e-47	31.972
										174	ENSG00000134222	PSRC1	protein_coding	-1.09294	2.48262e-06	0.000176778	407.612		174	ENSG00000273356	RP11-804H8.6	lincRNA	3.65657	6.17099e-49	8.16237e-47	839.276
										175	ENSG00000113356	POLR3G	protein_coding	-1.19733	2.58031e-06	0.000182137	302.852		175	ENSG00000158467	AHCYL2	protein_coding	2.73148	9.22767e-49	1.21357e-46	18875.7
										176	ENSG00000135333	EPHA7	protein_coding	-1.19308	2.64605e-06	0.000185166	88.6977		176	ENSG00000023839	ABCC2	protein_coding	3.3288	1.4118e-48	1.84616e-46	1356.44
										177	ENSG00000196616	ADH1B	protein_coding	1.24112	2.96542e-06	0.000204866	212.881		177	ENSG00000138031	ADCY3	protein_coding	-4.95692	4.94179e-48	6.42572e-46	30.077
										178	ENSG00000212232	SNORD17	snoRNA	-1.2585	3.19001e-06	0.000218522	59.9857		178	ENSG00000120051	CCDC147	protein_coding	4.75589	5.28142e-48	6.79085e-46	1142
										179	ENSG00000135407	AVIL	protein_coding	1.11959	3.2188e-06	0.000218728	227.99		179	ENSG00000158769	F11R	protein_coding	3.98548	5.28161e-48	6.79085e-46	1536.34
										180	ENSG00000127561	SYNGR3	protein_coding	1.51199	3.29346e-06	0.000222789	50.3208		180	ENSG00000115318	LOXL3	protein_coding	-3.67324	5.68305e-48	7.26641e-46	1177.39
										181	ENSG00000266714	MYO15B	protein_coding	1.48207	3.41755e-06	0.000230223	119.852		181	ENSG00000111859	NEDD9	protein_coding	-3.20604	5.75121e-48	7.31294e-46	312.581
										182	ENSG00000152763	WDR78	protein_coding	1.19341	3.47404e-06	0.000233062	317.048		182	ENSG00000151388	ADAMTS12	protein_coding	-3.93568	1.27941e-47	1.61789e-45	40.3715
										183	ENSG00000251034	RP11-582J16.4	antisense	1.26636	3.69157e-06	0.000244623	174.042		183	ENSG00000159388	BTG2	protein_coding	2.65275	1.36018e-47	1.71064e-45	3285.53
										184	ENSG00000168676	KCTD19	protein_coding	1.42206	3.88107e-06	0.000253049	61.9472		184	ENSG00000153904	DDAH1	protein_coding	-3.48307	3.9418e-47	4.93046e-45	1780.98
										185	ENSG00000272732	RP5-1159O4.2	lincRNA	1.2293	4.05059e-06	0.000261997	142.625		185	ENSG00000140525	FANCI	protein_coding	-3.05233	4.87989e-47	6.07085e-45	2987.19
										186	ENSG00000171388	APLN	protein_coding	-1.45084	4.33279e-06	0.000278035	47.043		186	ENSG00000150938	CRIM1	protein_coding	-3.0095	4.91226e-47	6.07826e-45	9763.23
										187	ENSG00000171817	ZNF540	protein_coding	1.09479	4.88046e-06	0.000308305	297.783		187	ENSG00000257894	RP1-78O14.1	lincRNA	4.08702	4.95114e-47	6.09361e-45	1219.26
										188	ENSG00000241769	LINC00893	antisense	1.15865	4.94389e-06	0.00031011	133.031		188	ENSG00000272950	RP11-307C18.1	antisense	4.38515	9.62018e-47	1.1777e-44	607.119
										189	ENSG00000238042	RP11-815M8.1	lincRNA	1.36626	4.95182e-06	0.00031011	78.7868		189	ENSG00000152763	WDR78	protein_coding	3.51262	1.11652e-46	1.35961e-44	1390.37
										190	ENSG00000102796	DHRS12	protein_coding	1.04215	5.12111e-06	0.000317333	268.998		190	ENSG00000142178	SIK1	protein_coding	2.7609	1.86149e-46	2.25485e-44	7052.47
										191	ENSG00000128918	ALDH1A2	protein_coding	1.30396	5.27135e-06	0.000324168	112.712		191	ENSG00000165507	C10orf10	protein_coding	4.19262	2.10326e-46	2.53438e-44	2212.06
										192	ENSG00000273148	RP5-1068E13.7	lincRNA	1.14123	5.89574e-06	0.000357154	187.388		192	ENSG00000261372	RP11-529H20.6	sense_overlapping	4.66791	2.27928e-46	2.73217e-44	623.031
										193	ENSG00000245573	BDNF-AS	antisense	1.56462	6.38062e-06	0.000380843	64.0634		193	ENSG00000169247	SH3TC2	protein_coding	-3.43777	2.54752e-46	3.03789e-44	167.065
										194	ENSG00000184675	AMER1	protein_coding	-1.03772	6.49158e-06	0.000384638	162.166		194	ENSG00000182261	NLRP10	protein_coding	-4.60309	3.77155e-46	4.47434e-44	19.937
										195	ENSG00000176054	RPL23P2	pseudogene	1.17488	6.60576e-06	0.00038858	124.248		195	ENSG00000130066	SAT1	protein_coding	3.27477	1.03709e-45	1.22403e-43	116492
										196	ENSG00000225828	FAM229A	protein_coding	1.29964	6.7394e-06	0.000392165	127.494		196	ENSG00000101868	POLA1	protein_coding	-3.0125	1.51766e-45	1.78209e-43	1119.41
										197	ENSG00000261087	KB-1460A1.5	lincRNA	1.20789	7.1102e-06	0.000409341	206.995		197	ENSG00000138759	FRAS1	protein_coding	-2.67672	4.70892e-45	5.50131e-43	1116.25
										198	ENSG00000160193	WDR4	protein_coding	-1.30372	7.17236e-06	0.00041146	123.455		198	ENSG00000248508	SRP14-AS1	lincRNA	4.21988	5.53152e-45	6.42969e-43	684.941
										199	ENSG00000204540	PSORS1C1	protein_coding	1.04929	7.31912e-06	0.000416218	393.63		199	ENSG00000115758	ODC1	protein_coding	-2.45642	5.71042e-45	6.60428e-43	3541.89
										200	ENSG00000172967	XKR3	protein_coding	-1.52684	7.35784e-06	0.000416218	6.75364		200	ENSG00000269834	CTD-3018O17.3	processed_transcript	2.86669	6.22554e-45	7.16404e-43	2627.46
										201	ENSG00000133466	C1QTNF6	protein_coding	1.05376	7.42887e-06	0.00041738	332.962		201	ENSG00000198846	TOX	protein_coding	-3.16646	8.85462e-45	1.01388e-42	232.076
										202	ENSG00000269998	RP11-272L13.3	lincRNA	1.40944	7.56756e-06	0.000423653	75.3793		202	ENSG00000146278	PNRC1	protein_coding	3.98622	1.66995e-44	1.90267e-42	11863
										203	ENSG00000251179	RP11-893F2.9	antisense	1.27021	7.60165e-06	0.000424099	125.786		203	ENSG00000165891	E2F7	protein_coding	-3.27513	1.85366e-44	2.10158e-42	1089.8
										204	ENSG00000267161	AC005943.5	lincRNA	-1.33412	7.65391e-06	0.000425552	48.6481		204	ENSG00000182568	SATB1	protein_coding	3.30708	2.05737e-44	2.32109e-42	4754.12
										205	ENSG00000272599	RP11-152N13.16	antisense	-1.07091	8.10955e-06	0.000447818	82.899		205	ENSG00000139292	LGR5	protein_coding	-3.35367	2.14669e-44	2.41005e-42	497.523
										206	ENSG00000163507	KIAA1524	protein_coding	-1.0167	8.15421e-06	0.000448758	4077.01		206	ENSG00000155816	FMN2	protein_coding	-3.6467	2.60516e-44	2.91057e-42	476.273
										207	ENSG00000207971	MIR125B1	miRNA	1.35627	8.51079e-06	0.000465228	63.8654		207	ENSG00000085999	RAD54L	protein_coding	-4.31438	4.0317e-44	4.48259e-42	59.5624
										208	ENSG00000271259	RP11-1109F11.5	lincRNA	1.43642	8.64177e-06	0.000470448	67.3459		208	ENSG00000127528	KLF2	protein_coding	-3.02735	4.96674e-44	5.49565e-42	122.862
										209	ENSG00000129757	CDKN1C	protein_coding	1.43031	9.06434e-06	0.000484077	66.9175		209	ENSG00000184564	SLITRK6	protein_coding	3.35091	5.03094e-44	5.54005e-42	2209.05
										210	ENSG00000197301	RP11-366L20.2	protein_coding	1.07074	9.44653e-06	0.000502834	225.467		210	ENSG00000198554	WDHD1	protein_coding	-3.41068	8.05945e-44	8.83278e-42	868.766
										211	ENSG00000251661	RP11-326C3.11	antisense	1.49357	9.64992e-06	0.000511982	58.5871		211	ENSG00000157404	KIT	protein_coding	-3.23454	9.49022e-44	1.03515e-41	668.372
										212	ENSG00000271551	RP11-230C9.2	lincRNA	1.20893	9.68207e-06	0.000512014	97.7592		212	ENSG00000112118	MCM3	protein_coding	-3.20452	1.44143e-43	1.56293e-41	1981.1
										213	ENSG00000236778	INTS6-AS1	antisense	1.16538	1.03565e-05	0.000540635	122.359		213	ENSG00000156299	TIAM1	protein_coding	-3.29102	1.44647e-43	1.56293e-41	79.9707
										214	ENSG00000228451	SDAD1P1	pseudogene	1.19263	1.04678e-05	0.000544694	579.087		214	ENSG00000152049	KCNE4	protein_coding	3.17324	1.65186e-43	1.77652e-41	2142.25
										215	ENSG00000164463	CREBRF	protein_coding	1.01816	1.10581e-05	0.000571745	3318.65		215	ENSG00000137463	MGARP	protein_coding	-3.333	1.8886e-43	2.02168e-41	249.032
										216	ENSG00000271971	CTD-2006H14.2	antisense	1.24206	1.17372e-05	0.000603015	201.298		216	ENSG00000180801	ARSJ	protein_coding	-2.82603	2.71384e-43	2.89162e-41	317.63
										217	ENSG00000198939	ZFP2	protein_coding	1.23441	1.24557e-05	0.000633914	166.214		217	ENSG00000225828	FAM229A	protein_coding	3.88319	3.41808e-43	3.62521e-41	621.197
										218	ENSG00000204311	DFNB59	protein_coding	1.03555	1.26509e-05	0.000638841	416.022		218	ENSG00000225383	SFTA1P	lincRNA	-3.43329	3.51754e-43	3.71359e-41	183.141
										219	ENSG00000188004	C1orf204	protein_coding	1.20567	1.27533e-05	0.000641021	130.595		219	ENSG00000125378	BMP4	protein_coding	-3.36627	4.17886e-43	4.39162e-41	398.338
										220	ENSG00000271009	RP11-346C20.3	lincRNA	1.17015	1.28819e-05	0.000645487	296.96		220	ENSG00000129173	E2F8	protein_coding	-4.16189	5.51513e-43	5.76958e-41	135.116
										221	ENSG00000166262	FAM227B	protein_coding	1.00963	1.29628e-05	0.000647542	222.952		221	ENSG00000236255	AC009404.2	lincRNA	3.68501	5.55084e-43	5.78066e-41	992.151
										222	ENSG00000235652	RP11-545I5.3	antisense	1.08851	1.39506e-05	0.000688413	176.398		222	ENSG00000223891	OSER1-AS1	lincRNA	3.07849	6.38675e-43	6.62122e-41	1151.36
										223	ENSG00000230417	LINC00856	lincRNA	-1.31281	1.40973e-05	0.000693546	34.6167		223	ENSG00000267731	RP11-147L13.8	lincRNA	5.53681	6.62706e-43	6.83954e-41	334.146
										224	ENSG00000271141	RP11-171I2.4	lincRNA	1.02818	1.42931e-05	0.000701052	183.196		224	ENSG00000134539	KLRD1	protein_coding	7.52376	8.25492e-43	8.48156e-41	474.303
										225	ENSG00000163823	CCR1	protein_coding	1.43516	1.47059e-05	0.000719125	42.9449		225	ENSG00000240038	AMY2B	protein_coding	3.68331	8.5009e-43	8.69548e-41	2820.49
										226	ENSG00000272894	RP5-1159O4.1	lincRNA	1.16268	1.66926e-05	0.0008024	160.974		226	ENSG00000100479	POLE2	protein_coding	-4.21313	1.02334e-42	1.04213e-40	146.605
										227	ENSG00000253741	CTD-2292P10.4	antisense	1.1889	1.68877e-05	0.000808765	116.293		227	ENSG00000134013	LOXL2	protein_coding	-3.10166	1.23514e-42	1.25228e-40	281.765
										228	ENSG00000179715	PCED1B	protein_coding	1.10286	1.90026e-05	0.000886515	187.446		228	ENSG00000095319	NUP188	protein_coding	-3.33296	1.33142e-42	1.34398e-40	703.919
										229	ENSG00000260461	RP11-541N10.3	sense_overlapping	1.08227	2.06555e-05	0.000950777	188.274		229	ENSG00000139178	C1RL	protein_coding	2.94712	1.58564e-42	1.5936e-40	5041.28
										230	ENSG00000075702	WDR62	protein_coding	-1.15509	2.09705e-05	0.000953219	743.011		230	ENSG00000133119	RFC3	protein_coding	-3.50887	1.63622e-42	1.63729e-40	730.837
										231	ENSG00000232973	CYP1B1-AS1	antisense	1.15212	2.10964e-05	0.000953219	110.764		231	ENSG00000204362	RP11-380J14.1	lincRNA	-5.62612	1.73142e-42	1.72505e-40	8.70231
										232	ENSG00000165606	DRGX	protein_coding	1.29193	2.19825e-05	0.000980454	81.8195		232	ENSG00000176945	MUC20	protein_coding	9.25594	2.07894e-42	2.06236e-40	830.551
										233	ENSG00000156140	ADAMTS3	protein_coding	-1.06828	2.25715e-05	0.000998499	122.92		233	ENSG00000154027	AK5	protein_coding	-2.86594	2.50246e-42	2.47185e-40	481.02
										234	ENSG00000048540	LMO3	protein_coding	-1.4299	2.53833e-05	0.00110187	8.14743		234	ENSG00000187957	DNER	protein_coding	-2.86411	2.52065e-42	2.47917e-40	618.045
										235	ENSG00000157570	TSPAN18	protein_coding	-1.15925	2.60314e-05	0.00112399	159.653		235	ENSG00000166046	TCP11L2	protein_coding	4.31046	2.94979e-42	2.88892e-40	1909.06
										236	ENSG00000206192	ANKRD20A9P	pseudogene	1.45082	2.63381e-05	0.00113121	35.6815		236	ENSG00000136982	DSCC1	protein_coding	-3.97841	4.23743e-42	4.13239e-40	203.065
										237	ENSG00000179406	LINC00174	lincRNA	1.05185	2.79109e-05	0.00118004	301.234		237	ENSG00000251364	CTD-2516F10.2	antisense	3.61834	5.60316e-42	5.44121e-40	586.473
										238	ENSG00000225855	RUSC1-AS1	antisense	1.12848	2.90493e-05	0.00121864	181.829		238	ENSG00000249992	TMEM158	protein_coding	-2.97687	7.45711e-42	7.21115e-40	224.653
										239	ENSG00000134668	SPOCD1	protein_coding	-1.05626	2.94746e-05	0.00122837	182.102		239	ENSG00000166922	SCG5	protein_coding	-3.00121	1.20537e-41	1.16073e-39	140.321
										240	ENSG00000207864	MIR27B	miRNA	1.38427	2.95082e-05	0.00122837	61.3834		240	ENSG00000113361	CDH6	protein_coding	-2.98376	1.56427e-41	1.50007e-39	1939.6
										241	ENSG00000213760	ATP6V1G2	protein_coding	1.01763	3.42161e-05	0.00138875	168.294		241	ENSG00000128641	MYO1B	protein_coding	-2.88597	1.85411e-41	1.77064e-39	2678.69
										242	ENSG00000165923	AGBL2	protein_coding	1.10893	3.8224e-05	0.00151951	193.682		242	ENSG00000114796	KLHL24	protein_coding	3.57609	1.89442e-41	1.80165e-39	18679.6
										243	ENSG00000185112	FAM43A	protein_coding	1.14718	3.82835e-05	0.00151951	251.263		243	ENSG00000182022	CHST15	protein_coding	-3.23316	2.00567e-41	1.89961e-39	96.7164
										244	ENSG00000236242	MYO16-AS1	antisense	1.03045	4.10772e-05	0.00159162	138.847		244	ENSG00000198682	PAPSS2	protein_coding	-2.81637	2.2114e-41	2.08587e-39	3811.47
										245	ENSG00000158125	XDH	protein_coding	1.2931	4.33573e-05	0.00165485	57.8415		245	ENSG00000144410	CPO	protein_coding	6.07962	2.56226e-41	2.40696e-39	329.21
										246	ENSG00000118308	LRMP	protein_coding	-1.33142	4.43879e-05	0.0016759	11.5005		246	ENSG00000214274	ANG	protein_coding	3.51379	2.93531e-41	2.74619e-39	788.446
										247	ENSG00000253327	RAD21-AS1	antisense	1.26154	4.54826e-05	0.00170533	61.8858		247	ENSG00000101057	MYBL2	protein_coding	-6.54435	3.36634e-41	3.12571e-39	8.66157
										248	ENSG00000164037	SLC9B1	protein_coding	1.40354	4.56239e-05	0.00170669	24.7904		248	ENSG00000188613	NANOS1	protein_coding	3.07736	3.36813e-41	3.12571e-39	912.547
										249	ENSG00000070731	ST6GALNAC2	protein_coding	1.19924	4.78944e-05	0.00177122	342.973		249	ENSG00000242028	HYPK	protein_coding	2.72183	3.44721e-41	3.18625e-39	1499.78
										250	ENSG00000131386	GALNT15	protein_coding	1.38196	5.14452e-05	0.00187267	52.7328		250	ENSG00000257702	LBX2-AS1	antisense	4.44233	3.79199e-41	3.49091e-39	651.759
										251	ENSG00000169891	REPS2	protein_coding	1.39261	5.64793e-05	0.00203765	32.27		251	ENSG00000156802	ATAD2	protein_coding	-3.31464	5.36724e-41	4.9214e-39	3077.53
										252	ENSG00000141873	SLC39A3	protein_coding	-1.14085	5.95868e-05	0.00213082	71.4999		252	ENSG00000139304	PTPRQ	protein_coding	-4.23477	5.44289e-41	4.97096e-39	45.4073
										253	ENSG00000235706	DICER1-AS1	antisense	1.02322	6.05306e-05	0.00215036	173.108		253	ENSG00000196584	XRCC2	protein_coding	-3.36493	6.00449e-41	5.46219e-39	342.787
										254	ENSG00000118971	CCND2	protein_coding	1.35985	6.30809e-05	0.00223119	23.5088		254	ENSG00000154258	ABCA9	protein_coding	4.26849	7.1051e-41	6.43795e-39	3620.22
										255	ENSG00000134627	PIWIL4	protein_coding	1.19502	6.59152e-05	0.00230228	133.824		255	ENSG00000179750	APOBEC3B	protein_coding	-3.43721	7.6318e-41	6.88808e-39	69.7957
										256	ENSG00000272668	RP11-190A12.8	antisense	1.35103	6.98487e-05	0.00241275	19.6023		256	ENSG00000157216	SSBP3	protein_coding	2.55796	1.01247e-40	9.10238e-39	2871.01
										257	ENSG00000259275	RP11-522B15.3	lincRNA	1.26139	7.00705e-05	0.00241505	54.9957		257	ENSG00000256612	CYP2B7P	pseudogene	4.99885	1.32128e-40	1.18324e-38	304.22
										258	ENSG00000241014	RP11-244H3.1	processed_transcript	1.11437	7.15563e-05	0.00245088	108.561		258	ENSG00000165244	ZNF367	protein_coding	-3.51351	1.40086e-40	1.24965e-38	798.566
										259	ENSG00000179256	SMCO3	protein_coding	1.34511	7.60067e-05	0.00257077	36.4701		259	ENSG00000184678	HIST2H2BE	protein_coding	2.777	1.45579e-40	1.29363e-38	1232.46
										260	ENSG00000092621	PHGDH	protein_coding	-1.22047	8.2117e-05	0.00272522	70.7228		260	ENSG00000141338	ABCA8	protein_coding	2.77734	1.66583e-40	1.47458e-38	13125.6
										261	ENSG00000272301	RP11-111M22.4	sense_intronic	1.12719	8.35615e-05	0.00274661	95.0084		261	ENSG00000148841	ITPRIP	protein_coding	2.73295	2.77593e-40	2.44781e-38	15056.4
										262	ENSG00000184984	CHRM5	protein_coding	1.36257	8.37063e-05	0.00274661	27.972		262	ENSG00000114019	AMOTL2	protein_coding	-2.92969	3.96797e-40	3.4856e-38	965.186
										263	ENSG00000197816	CCDC180	protein_coding	1.01892	8.48338e-05	0.00277563	137.719		263	ENSG00000167601	AXL	protein_coding	-2.35974	6.10862e-40	5.34562e-38	13588.2
										264	ENSG00000261372	RP11-529H20.6	sense_overlapping	1.22136	8.63154e-05	0.00279149	73.9256		264	ENSG00000217027	TPT1P4	pseudogene	4.61549	6.48204e-40	5.65092e-38	435.626
										265	ENSG00000267976	AP000695.1	protein_coding	1.03015	0.000100185	0.00312187	128.981		265	ENSG00000170919	TPT1-AS1	antisense	2.77749	6.88993e-40	5.98384e-38	3657.84
										266	ENSG00000254142	RP11-53M11.3	lincRNA	1.09822	0.000102272	0.00316263	167.347		266	ENSG00000097046	CDC7	protein_coding	-3.3657	7.17331e-40	6.20653e-38	530.396
										267	ENSG00000178403	NEUROG2	protein_coding	1.22876	0.000108461	0.00327907	71.3202		267	ENSG00000051108	HERPUD1	protein_coding	2.36785	7.74651e-40	6.67738e-38	13126.5
										268	ENSG00000228010	AC073343.13	antisense	1.19877	0.000110322	0.00332296	64.3476		268	ENSG00000138379	MSTN	protein_coding	7.97691	1.58311e-39	1.35539e-37	488.053
										269	ENSG00000261826	RP11-691G17.1	lincRNA	1.00439	0.000128912	0.0037373	353.74		269	ENSG00000197299	BLM	protein_coding	-3.16034	1.58418e-39	1.35539e-37	405.415
										270	ENSG00000261286	RP11-517C16.2	antisense	1.17778	0.000130122	0.00375228	256.173		270	ENSG00000003096	KLHL13	protein_coding	2.75066	1.80002e-39	1.53435e-37	8928.48
										271	ENSG00000214401	KANSL1-AS1	antisense	1.14238	0.000136112	0.00387681	85.1134		271	ENSG00000147224	PRPS1	protein_coding	-2.4912	2.05704e-39	1.74697e-37	1352.33
										272	ENSG00000236255	AC009404.2	lincRNA	1.0049	0.000146825	0.00410982	171.512		272	ENSG00000206530	WDR52	protein_coding	3.09578	2.88698e-39	2.44279e-37	3763.28
										273	ENSG00000152154	TMEM178A	protein_coding	1.2062	0.000154478	0.00427248	70.9658		273	ENSG00000006459	KDM7A	protein_coding	3.71963	3.31267e-39	2.79271e-37	3968.55
										274	ENSG00000232517	AC112198.1	pseudogene	1.18803	0.000176052	0.00476367	86.49		274	ENSG00000235703	LINC00894	antisense	2.8624	3.97777e-39	3.34118e-37	1705.74
										275	ENSG00000253210	RP11-809O17.1	antisense	1.08338	0.000178925	0.00483336	77.292		275	ENSG00000273038	RP11-479G22.8	lincRNA	3.03171	4.31844e-39	3.61414e-37	2560.21
										276	ENSG00000267339	LINC00906	lincRNA	1.21159	0.000184464	0.00494188	85.6161		276	ENSG00000111445	RFC5	protein_coding	-2.37063	4.51932e-39	3.76855e-37	916.276
										277	ENSG00000186530	XKR5	processed_transcript	1.15376	0.000189602	0.00506501	74.9538		277	ENSG00000135763	URB2	protein_coding	-2.6888	4.77431e-39	3.96681e-37	270.105
										278	ENSG00000137960	GIPC2	protein_coding	-1.25403	0.000189685	0.00506501	10.5253		278	ENSG00000171403	KRT9	protein_coding	-4.53857	5.1437e-39	4.25835e-37	26.4159
										279	ENSG00000130518	KIAA1683	protein_coding	1.25279	0.000191363	0.00509309	53.3942		279	ENSG00000073111	MCM2	protein_coding	-4.22601	5.44388e-39	4.49072e-37	235.895
										280	ENSG00000179362	HMGN2P46	pseudogene	1.26813	0.00019403	0.00512804	31.467		280	ENSG00000167191	GPRC5B	protein_coding	-2.47253	8.02215e-39	6.59392e-37	1275.39
										281	ENSG00000247498	RP11-392P7.6	antisense	1.18987	0.000199075	0.00523276	71.9677		281	ENSG00000270093	AP000473.8	lincRNA	6.31892	8.09154e-39	6.62729e-37	306.404
										282	ENSG00000163666	HESX1	protein_coding	1.01988	0.00019919	0.00523276	138.608		282	ENSG00000103319	EEF2K	protein_coding	2.30556	9.14538e-39	7.46387e-37	17650
										283	ENSG00000254363	CTB-131B5.5	processed_transcript	1.03806	0.000208325	0.00540253	154.199		283	ENSG00000181016	LSMEM1	protein_coding	3.66913	9.58941e-39	7.7986e-37	4212.11
										284	ENSG00000273382	RP5-1065J22.8	antisense	1.02745	0.000215803	0.00554362	98.5289		284	ENSG00000006007	GDE1	protein_coding	2.39101	1.04297e-38	8.45214e-37	34011.3
										285	ENSG00000166793	YPEL4	protein_coding	1.27776	0.000222941	0.00569991	33.6153		285	ENSG00000146376	ARHGAP18	protein_coding	-3.14977	1.34512e-38	1.08624e-36	744.406
										286	ENSG00000247934	RP11-967K21.1	antisense	1.07891	0.0002602	0.00641024	89.8661		286	ENSG00000169432	SCN9A	protein_coding	-3.21135	1.35607e-38	1.09126e-36	1735.5
										287	ENSG00000227953	RP11-439E19.3	processed_transcript	1.0556	0.000269285	0.00658255	89.6084		287	ENSG00000272711	RP11-259N19.1	lincRNA	-2.85997	1.39648e-38	1.11986e-36	173.399
										288	ENSG00000254122	PCDHGB7	protein_coding	1.01551	0.000270959	0.00659524	260.204		288	ENSG00000146592	CREB5	protein_coding	3.81648	1.89868e-38	1.5173e-36	1151.89
										289	ENSG00000121895	TMEM156	protein_coding	1.24811	0.000271604	0.00660104	42.423		289	ENSG00000167992	VWCE	protein_coding	6.3965	1.975e-38	1.57283e-36	329.28
										290	ENSG00000233690	EBAG9P1	pseudogene	1.24341	0.00028654	0.0069123	21.8488		290	ENSG00000132780	NASP	protein_coding	-2.3559	2.07251e-38	1.64479e-36	2129.79
										291	ENSG00000145757	SPATA9	protein_coding	1.20184	0.00029283	0.00701193	54.2195		291	ENSG00000100749	VRK1	protein_coding	-3.21211	2.33872e-38	1.84968e-36	513.447
										292	ENSG00000261997	RP11-212I21.4	lincRNA	1.19825	0.000303492	0.00717205	157.125		292	ENSG00000168411	RFWD3	protein_coding	-2.29536	2.85614e-38	2.25117e-36	2792.74
										293	ENSG00000186642	PDE2A	protein_coding	1.15967	0.000314386	0.0073334	59.8768		293	ENSG00000085840	ORC1	protein_coding	-3.01193	3.41729e-38	2.68426e-36	110.636
										294	ENSG00000267121	CTD-2020K17.1	antisense	1.05723	0.000319458	0.00741974	68.6257		294	ENSG00000171488	LRRC8C	protein_coding	-3.57209	4.28496e-38	3.35437e-36	208.529
										295	ENSG00000184381	PLA2G6	protein_coding	1.18054	0.000337753	0.00770437	92.8685		295	ENSG00000007968	E2F2	protein_coding	-7.09961	5.67234e-38	4.42539e-36	1.72981
										296	ENSG00000259248	USP3-AS1	antisense	1.10489	0.000354071	0.00798381	84.5865		296	ENSG00000111252	SH2B3	protein_coding	-2.67909	6.02994e-38	4.68848e-36	877.457
										297	ENSG00000271344	RP11-274B21.9	lincRNA	1.0137	0.00035642	0.00801452	100.904		297	ENSG00000054219	LY75	protein_coding	5.55715	6.37688e-38	4.94155e-36	330.655
										298	ENSG00000107562	CXCL12	protein_coding	-1.11518	0.000372425	0.0083168	25.3315		298	ENSG00000184588	PDE4B	protein_coding	3.19746	6.71839e-38	5.18872e-36	1012.75
										299	ENSG00000133106	EPSTI1	protein_coding	-1.03069	0.000375297	0.00835795	78.7403		299	ENSG00000231160	RP11-617D20.1	antisense	3.13652	8.14167e-38	6.2669e-36	1193.27
										300	ENSG00000204904	CXorf31	protein_coding	1.23112	0.00038023	0.00844465	21.988		300	ENSG00000182667	NTM	protein_coding	-4.15376	1.18358e-37	9.08007e-36	23.4374
										301	ENSG00000224892	RPS4XP16	pseudogene	1.06711	0.000383806	0.00846616	79.9077		301	ENSG00000187479	C11orf96	protein_coding	4.58775	1.26465e-37	9.66973e-36	795.004
										302	ENSG00000270179	RP11-159N11.4	sense_intronic	1.02492	0.000389083	0.0085709	75.3642		302	ENSG00000188042	ARL4C	protein_coding	-2.76074	1.28234e-37	9.77252e-36	2262.8
										303	ENSG00000269959	SPACA6P-AS	lincRNA	1.01535	0.000394974	0.00866588	141.127		303	ENSG00000152253	SPC25	protein_coding	-3.47221	1.35056e-37	1.02585e-35	390.68
										304	ENSG00000188993	LRRC66	protein_coding	1.02311	0.000412014	0.00895456	76.0375		304	ENSG00000137672	TRPC6	protein_coding	-3.94055	2.17595e-37	1.64735e-35	24.9402
										305	ENSG00000207563	MIR23B	miRNA	1.21726	0.000435299	0.00929879	27.7912		305	ENSG00000178726	THBD	protein_coding	-3.4114	2.47183e-37	1.86522e-35	84.9097
										306	ENSG00000069431	ABCC9	protein_coding	-1.06972	0.000456944	0.00962593	26.6901		306	ENSG00000123612	ACVR1C	protein_coding	5.851	3.58118e-37	2.69349e-35	353.706
										307	ENSG00000250365	CTD-2213F21.2	antisense	1.21368	0.000457777	0.00962593	22.9481		307	ENSG00000138772	ANXA3	protein_coding	-2.97819	3.86555e-37	2.8979e-35	1814.34
										308	ENSG00000130204	TOMM40	protein_coding	-1.03885	0.000476857	0.00988732	429.318		308	ENSG00000241472	PTPRG-AS1	processed_transcript	-3.70269	6.18752e-37	4.62356e-35	33.2665
																			309	ENSG00000127564	PKMYT1	protein_coding	-5.06308	6.58232e-37	4.90265e-35	17.2737
																			310	ENSG00000232611	RP11-1114A5.4	lincRNA	3.47101	6.63171e-37	4.92351e-35	605.089
																			311	ENSG00000180113	TDRD6	protein_coding	3.66653	8.41003e-37	6.2237e-35	435.968
																			312	ENSG00000163531	NFASC	protein_coding	-3.13719	8.50586e-37	6.27443e-35	719.945
																			313	ENSG00000100714	MTHFD1	protein_coding	-2.51657	9.66002e-37	7.10305e-35	3479.23
																			314	ENSG00000049541	RFC2	protein_coding	-3.57661	1.14535e-36	8.39498e-35	279.64
																			315	ENSG00000188818	ZDHHC11	protein_coding	3.01902	1.2694e-36	9.27471e-35	1324.68
																			316	ENSG00000178764	ZHX2	protein_coding	2.46029	1.28626e-36	9.36815e-35	3662.52
																			317	ENSG00000214279	RP11-108K14.4	pseudogene	3.10767	1.35636e-36	9.84755e-35	845.704
																			318	ENSG00000133056	PIK3C2B	protein_coding	3.46802	1.5581e-36	1.12766e-34	550.759
																			319	ENSG00000184313	MROH7	protein_coding	7.14617	1.56323e-36	1.12783e-34	370.882
																			320	ENSG00000273033	RP11-67L2.2	lincRNA	2.66469	1.92348e-36	1.3834e-34	3717.99
																			321	ENSG00000106511	MEOX2	protein_coding	-2.95688	2.1669e-36	1.55362e-34	725.191
																			322	ENSG00000104368	PLAT	protein_coding	-3.53969	2.3926e-36	1.71011e-34	543.438
																			323	ENSG00000141469	SLC14A1	protein_coding	-2.84922	2.58127e-36	1.83926e-34	870.143
																			324	ENSG00000180447	GAS1	protein_coding	2.75767	2.90667e-36	2.06473e-34	10691.1
																			325	ENSG00000134531	EMP1	protein_coding	-2.19137	3.53692e-36	2.50469e-34	11503.4
																			326	ENSG00000140534	TICRR	protein_coding	-2.52891	3.85146e-36	2.71906e-34	407.681
																			327	ENSG00000155561	NUP205	protein_coding	-2.42345	4.16953e-36	2.93461e-34	2903.13
																			328	ENSG00000205208	C4orf46	protein_coding	-3.12525	4.1941e-36	2.9429e-34	1245.19
																			329	ENSG00000137872	SEMA6D	protein_coding	2.83619	4.86659e-36	3.40439e-34	4473.84
																			330	ENSG00000160818	GPATCH4	protein_coding	-2.92086	4.90922e-36	3.42381e-34	463.067
																			331	ENSG00000185304	RGPD2	protein_coding	3.05211	5.0163e-36	3.48792e-34	621.51
																			332	ENSG00000104419	NDRG1	protein_coding	2.60088	9.32081e-36	6.4614e-34	10508
																			333	ENSG00000146918	NCAPG2	protein_coding	-2.60984	1.26822e-35	8.76521e-34	2463.64
																			334	ENSG00000159167	STC1	protein_coding	-2.87472	1.38105e-35	9.51641e-34	802.983
																			335	ENSG00000114423	CBLB	protein_coding	2.59683	1.399e-35	9.61132e-34	8996.45
																			336	ENSG00000117595	IRF6	protein_coding	4.74075	2.2177e-35	1.51906e-33	465.567
																			337	ENSG00000162645	GBP2	protein_coding	3.09447	2.62749e-35	1.79441e-33	4766.45
																			338	ENSG00000175155	YPEL2	protein_coding	2.63487	3.31131e-35	2.25473e-33	2974.5
																			339	ENSG00000115884	SDC1	protein_coding	-2.31786	3.35003e-35	2.27436e-33	784.693
																			340	ENSG00000165388	ZNF488	protein_coding	-5.58962	3.94876e-35	2.67296e-33	6.36441
																			341	ENSG00000077514	POLD3	protein_coding	-2.41717	4.69683e-35	3.17001e-33	1353.92
																			342	ENSG00000070950	RAD18	protein_coding	-2.84057	4.84858e-35	3.26287e-33	1372.71
																			343	ENSG00000135063	FAM189A2	protein_coding	3.09429	5.14962e-35	3.45535e-33	2587.21
																			344	ENSG00000139899	CBLN3	protein_coding	2.7956	5.8942e-35	3.94346e-33	1392.1
																			345	ENSG00000132196	HSD17B7	protein_coding	2.46402	6.15503e-35	4.10603e-33	2997.83
																			346	ENSG00000162105	SHANK2	protein_coding	-7.99912	6.44102e-35	4.2844e-33	0.806091
																			347	ENSG00000136869	TLR4	protein_coding	-3.11197	6.59497e-35	4.37416e-33	2760.37
																			348	ENSG00000152056	AP1S3	protein_coding	-3.47042	7.246e-35	4.79215e-33	140.399
																			349	ENSG00000111247	RAD51AP1	protein_coding	-3.27337	7.97519e-35	5.25928e-33	711.615
																			350	ENSG00000131778	CHD1L	protein_coding	-2.4028	8.02529e-35	5.2772e-33	741.598
																			351	ENSG00000133816	MICAL2	protein_coding	-2.48474	8.64667e-35	5.6696e-33	1993.94
																			352	ENSG00000157542	KCNJ6	protein_coding	-5.72818	8.78422e-35	5.74343e-33	4.68754
																			353	ENSG00000118655	DCLRE1B	protein_coding	-2.57021	1.06346e-34	6.93356e-33	244.112
																			354	ENSG00000138336	TET1	protein_coding	2.86559	1.07306e-34	6.97642e-33	2463.7
																			355	ENSG00000197291	RAMP2-AS1	lincRNA	3.89821	1.20499e-34	7.81206e-33	338.091
																			356	ENSG00000182197	EXT1	protein_coding	-2.41864	1.51477e-34	9.7928e-33	3252.18
																			357	ENSG00000153294	GPR115	protein_coding	3.21035	1.89826e-34	1.22376e-32	419.088
																			358	ENSG00000081189	MEF2C	protein_coding	2.55604	1.9559e-34	1.2574e-32	4321.04
																			359	ENSG00000057019	DCBLD2	protein_coding	-2.97962	2.13973e-34	1.37175e-32	7710.34
																			360	ENSG00000146859	TMEM140	protein_coding	3.83316	2.15022e-34	1.37465e-32	1743.14
																			361	ENSG00000111602	TIMELESS	protein_coding	-2.79447	2.44284e-34	1.55739e-32	1108.82
																			362	ENSG00000183044	ABAT	protein_coding	2.91486	3.047e-34	1.9372e-32	979.112
																			363	ENSG00000118276	B4GALT6	protein_coding	-3.46871	3.32709e-34	2.10945e-32	196.332
																			364	ENSG00000261801	LOXL1-AS1	antisense	-2.63342	3.71932e-34	2.35165e-32	499.502
																			365	ENSG00000037965	HOXC8	protein_coding	-3.8961	4.0652e-34	2.5633e-32	20.9662
																			366	ENSG00000006468	ETV1	protein_coding	-3.23494	4.64969e-34	2.92384e-32	125.217
																			367	ENSG00000224660	SH3BP5-AS1	antisense	2.45947	4.82355e-34	3.0249e-32	1423.66
																			368	ENSG00000096060	FKBP5	protein_coding	-2.33255	5.44601e-34	3.40598e-32	1536.29
																			369	ENSG00000152154	TMEM178A	protein_coding	4.27189	5.80696e-34	3.62188e-32	445.803
																			370	ENSG00000188312	CENPP	protein_coding	-2.63761	5.93518e-34	3.69184e-32	332.228
																			371	ENSG00000214694	ARHGEF33	protein_coding	4.41267	6.11466e-34	3.79323e-32	395.221
																			372	ENSG00000127423	AUNIP	protein_coding	-3.79929	6.56161e-34	4.05956e-32	30.2316
																			373	ENSG00000091651	ORC6	protein_coding	-3.22669	7.09255e-34	4.37628e-32	587.581
																			374	ENSG00000171241	SHCBP1	protein_coding	-2.58751	7.3073e-34	4.49673e-32	2102.97
																			375	ENSG00000162390	ACOT11	protein_coding	3.75465	7.49222e-34	4.59823e-32	856.407
																			376	ENSG00000143942	CHAC2	protein_coding	-3.99021	7.86857e-34	4.81636e-32	68.1203
																			377	ENSG00000112414	GPR126	protein_coding	-3.61464	8.89969e-34	5.43306e-32	77.8654
																			378	ENSG00000184271	POU6F1	protein_coding	2.59247	1.10928e-33	6.754e-32	3030.4
																			379	ENSG00000072501	SMC1A	protein_coding	-2.20971	1.24089e-33	7.53536e-32	3496.3
																			380	ENSG00000166821	PEX11A	protein_coding	2.60602	1.40401e-33	8.50348e-32	1847.56
																			381	ENSG00000163590	PPM1L	protein_coding	3.86198	1.46226e-33	8.83305e-32	493.12
																			382	ENSG00000250067	YJEFN3	protein_coding	2.38619	1.48281e-33	8.93373e-32	2944.57
																			383	ENSG00000166803	KIAA0101	protein_coding	-2.25264	1.5151e-33	9.10448e-32	1313.61
																			384	ENSG00000118473	SGIP1	protein_coding	2.60702	1.74878e-33	1.04813e-31	5696
																			385	ENSG00000138119	MYOF	protein_coding	-2.106	1.88217e-33	1.12515e-31	16067.6
																			386	ENSG00000260285	RP11-600F24.7	antisense	3.41617	1.90925e-33	1.13838e-31	798.27
																			387	ENSG00000068745	IP6K2	protein_coding	2.14409	2.09141e-33	1.24377e-31	8943.78
																			388	ENSG00000123374	CDK2	protein_coding	-2.12875	2.38166e-33	1.41273e-31	2829.61
																			389	ENSG00000184481	FOXO4	protein_coding	3.45108	3.00335e-33	1.77692e-31	860.264
																			390	ENSG00000144959	NCEH1	protein_coding	-2.63818	3.56253e-33	2.10235e-31	1891.3
																			391	ENSG00000049540	ELN	protein_coding	-4.17641	3.62659e-33	2.13468e-31	471.278
																			392	ENSG00000138771	SHROOM3	protein_coding	-2.49757	4.28776e-33	2.51742e-31	356.617
																			393	ENSG00000115738	ID2	protein_coding	2.54903	5.65344e-33	3.31079e-31	16026.2
																			394	ENSG00000106785	TRIM14	protein_coding	-3.89063	7.61637e-33	4.449e-31	28.1602
																			395	ENSG00000123219	CENPK	protein_coding	-3.51877	8.86834e-33	5.16721e-31	609.738
																			396	ENSG00000198590	C3orf35	protein_coding	3.43751	9.47871e-33	5.5089e-31	416.396
																			397	ENSG00000064309	CDON	protein_coding	2.0868	1.0206e-32	5.91665e-31	17053.3
																			398	ENSG00000234233	KCNH1-IT1	sense_intronic	3.86296	1.0438e-32	6.03592e-31	541.106
																			399	ENSG00000228716	DHFR	protein_coding	-2.56822	1.1935e-32	6.8843e-31	1628.84
																			400	ENSG00000196296	ATP2A1	protein_coding	3.64349	1.44812e-32	8.33212e-31	530.504
																			401	ENSG00000228798	AP000473.5	lincRNA	5.29456	1.53113e-32	8.78776e-31	229.834
																			402	ENSG00000006327	TNFRSF12A	protein_coding	-4.28618	1.98453e-32	1.13617e-30	154.292
																			403	ENSG00000006453	BAIAP2L1	protein_coding	-2.63971	2.14391e-32	1.22437e-30	143.011
																			404	ENSG00000198056	PRIM1	protein_coding	-3.26697	2.24068e-32	1.27646e-30	322.599
																			405	ENSG00000260461	RP11-541N10.3	sense_overlapping	2.92168	2.72329e-32	1.54741e-30	604.206
																			406	ENSG00000146267	FAXC	protein_coding	-2.74827	2.72974e-32	1.54741e-30	125.145
																			407	ENSG00000270923	TAS2R6	pseudogene	3.79614	3.70369e-32	2.09436e-30	492.362
																			408	ENSG00000099901	RANBP1	protein_coding	-2.55304	4.11209e-32	2.31717e-30	487.855
																			409	ENSG00000178977	LINC00324	lincRNA	3.20029	4.11785e-32	2.31717e-30	435.636
																			410	ENSG00000101412	E2F1	protein_coding	-4.758	4.29735e-32	2.41228e-30	53.1317
																			411	ENSG00000116741	RGS2	protein_coding	2.73774	4.46156e-32	2.49837e-30	1223.46
																			412	ENSG00000214814	FER1L6	protein_coding	5.56892	4.48175e-32	2.50358e-30	232.827
																			413	ENSG00000105976	MET	protein_coding	-2.68325	4.71793e-32	2.62913e-30	8336.65
																			414	ENSG00000132646	PCNA	protein_coding	-2.87778	4.89911e-32	2.7235e-30	3872.43
																			415	ENSG00000137168	PPIL1	protein_coding	-2.47412	5.38487e-32	2.98633e-30	746.282
																			416	ENSG00000116237	ICMT	protein_coding	-2.14232	5.81538e-32	3.21733e-30	2310.07
																			417	ENSG00000189223	PAX8-AS1	processed_transcript	2.37739	6.65069e-32	3.67064e-30	31113.3
																			418	ENSG00000164976	KIAA1161	protein_coding	-3.18	7.08337e-32	3.90009e-30	44.3804
																			419	ENSG00000161888	SPC24	protein_coding	-3.70868	7.24735e-32	3.98085e-30	126.124
																			420	ENSG00000214783	ENSG00000214783 POLR2J4	processed_transcript	3.42041	7.48531e-32	4.10177e-30	520.497
																			421	ENSG00000135636	DYSF	protein_coding	-4.04729	9.39332e-32	5.13509e-30	106.882
																			422	ENSG00000152931	PART1	lincRNA	5.04451	9.64836e-32	5.26201e-30	278.665
																			423	ENSG00000100027	YPEL1	protein_coding	2.50781	1.05009e-31	5.71342e-30	1012.15
																			424	ENSG00000259673	IQCH-AS1	lincRNA	2.70434	1.25527e-31	6.81369e-30	1897.38
																			425	ENSG00000160179	ABCG1	protein_coding	5.55533	1.28509e-31	6.95913e-30	247.272
																			426	ENSG00000255103	KIAA0754	protein_coding	-2.30537	1.29344e-31	6.98792e-30	397.913
																			427	ENSG00000222009	BTBD19	protein_coding	2.6225	1.70166e-31	9.17185e-30	1412.41
																			428	ENSG00000272316	XXbac-BPGBPG55C20.2	lincRNA	2.75222	1.78037e-31	9.57363e-30	1451.65
																			429	ENSG00000133216	EPHB2	protein_coding	-4.01139	2.26065e-31	1.21279e-29	21.4559
																			430	ENSG00000140416	TPM1	protein_coding	-2.10558	2.50202e-31	1.33916e-29	22896.3
																			431	ENSG00000183549	ACSM5	protein_coding	3.08115	2.5914e-31	1.38378e-29	1183.03
																			432	ENSG00000235162	C12orf75	protein_coding	-2.55521	2.84048e-31	1.51179e-29	2700.95
																			433	ENSG00000139597	N4BP2L1	protein_coding	3.20748	2.84425e-31	1.51179e-29	6250.01
																			434	ENSG00000101311	FERMT1	protein_coding	-2.44575	2.93175e-31	1.55471e-29	183.486
																			435	ENSG00000085465	OVGP1	protein_coding	3.9786	3.00785e-31	1.5914e-29	309.363
																			436	ENSG00000165304	MELK	protein_coding	-2.80877	3.25857e-31	1.72009e-29	1406.45
																			437	ENSG00000196139	AKR1C3	protein_coding	2.10994	3.55949e-31	1.87464e-29	8082.93
																			438	ENSG00000074181	NOTCH3	protein_coding	3.92451	3.91901e-31	2.05927e-29	597.154
																			439	ENSG00000251432	RP11-420A23.1	lincRNA	2.63424	4.37912e-31	2.2958e-29	1717.46
																			440	ENSG00000131471	AOC3	protein_coding	5.96107	4.41751e-31	2.31066e-29	242.196
																			441	ENSG00000136997	MYC	protein_coding	-2.38726	4.61921e-31	2.41068e-29	581.438
																			442	ENSG00000135698	MPHOSPH6	protein_coding	-2.6052	6.33036e-31	3.29623e-29	584.923
																			443	ENSG00000128050	PAICS	protein_coding	-2.66543	7.54025e-31	3.91735e-29	4618.76
																			444	ENSG00000070731	ST6GALNAC2	protein_coding	3.88956	8.76892e-31	4.54542e-29	1800.05
																			445	ENSG00000143179	UCK2	protein_coding	-2.50662	1.0726e-30	5.54738e-29	856.971
																			446	ENSG00000118369	USP35	protein_coding	3.78485	1.07789e-30	5.56224e-29	8588.14
																			447	ENSG00000126215	XRCC3	protein_coding	-4.11726	1.18416e-30	6.09698e-29	25.9294
																			448	ENSG00000269892	RP4-761J14.10	lincRNA	3.94586	1.24222e-30	6.37024e-29	321.042
																			449	ENSG00000144134	RABL2A	protein_coding	2.37213	1.24277e-30	6.37024e-29	1319.07
																			450	ENSG00000234231	AC093616.4	pseudogene	-2.57193	1.42484e-30	7.28724e-29	154.889
																			451	ENSG00000268658	LINC00664	lincRNA	-5.44648	1.6411e-30	8.37468e-29	4.58799
																			452	ENSG00000144560	VGLL4	protein_coding	2.13357	1.76646e-30	8.99449e-29	5651.49
																			453	ENSG00000184254	ALDH1A3	protein_coding	-3.36484	1.99054e-30	1.01131e-28	75.058
																			454	ENSG00000270069	RP6-99M1.2	lincRNA	-3.29731	2.26701e-30	1.14923e-28	275.701
																			455	ENSG00000051341	POLQ	protein_coding	-2.76708	2.89398e-30	1.46203e-28	1073.85
																			456	ENSG00000151552	QDPR	protein_coding	-2.23774	2.89674e-30	1.46203e-28	592.136
																			457	ENSG00000141404	GNAL	protein_coding	3.76873	3.00821e-30	1.51192e-28	557.384
																			458	ENSG00000166348	USP54	protein_coding	2.175	3.00872e-30	1.51192e-28	8743.9
																			459	ENSG00000129038	LOXL1	protein_coding	-3.62804	3.30128e-30	1.65532e-28	163.826
																			460	ENSG00000247982	LINC00926	lincRNA	3.33091	3.91619e-30	1.95937e-28	312.654
																			461	ENSG00000253729	PRKDC	protein_coding	-2.243	3.94345e-30	1.96873e-28	9930.04
																			462	ENSG00000198780	FAM169A	protein_coding	-3.89301	4.80433e-30	2.39333e-28	24.3239
																			463	ENSG00000259207	ITGB3	protein_coding	-3.552	5.12615e-30	2.54813e-28	31.2
																			464	ENSG00000196562	SULF2	protein_coding	2.75281	5.87083e-30	2.91201e-28	7264.76
																			465	ENSG00000137936	BCAR3	protein_coding	-2.1422	6.00614e-30	2.97272e-28	965.041
																			466	ENSG00000264301	RP11-527H14.3	lincRNA	-3.72464	6.0677e-30	2.99674e-28	42.3416
																			467	ENSG00000113739	STC2	protein_coding	-2.18288	6.15231e-30	3.03202e-28	8350.65
																			468	ENSG00000109063	MYH3	protein_coding	3.53172	6.67293e-30	3.28157e-28	364.32
																			469	ENSG00000255455	RP11-890B15.3	lincRNA	2.31793	6.85754e-30	3.36516e-28	2631.85
																			470	ENSG00000170425	ADORA2B	protein_coding	-2.63227	7.09963e-30	3.47655e-28	138.084
																			471	ENSG00000261015	RP1-90J20.11	sense_overlapping	2.66335	7.82271e-30	3.8225e-28	1445.06
																			472	ENSG00000147434	CHRNA6	protein_coding	-3.2493	8.13035e-30	3.96441e-28	90.1747
																			473	ENSG00000189410	SH2D5	protein_coding	-3.72382	8.6154e-30	4.19204e-28	37.6169
																			474	ENSG00000105011	ASF1B	protein_coding	-3.38524	9.12139e-30	4.42888e-28	299.875
																			475	ENSG00000026751	SLAMF7	protein_coding	-2.25787	9.47287e-30	4.58986e-28	384.898
																			476	ENSG00000148459	PDSS1	protein_coding	-2.51779	9.79923e-30	4.73801e-28	172.474
																			477	ENSG00000182606	TRAK1	protein_coding	-2.13508	1.02248e-29	4.93342e-28	1784.5
																			478	ENSG00000108561	C1QBP	protein_coding	-2.06727	1.17525e-29	5.65864e-28	3018.59
																			479	ENSG00000114270	COL7A1	protein_coding	3.81455	1.41969e-29	6.82131e-28	1300.58
																			480	ENSG00000134291	TMEM106C	protein_coding	-1.97636	1.57931e-29	7.57244e-28	5718.86
																			481	ENSG00000155846	PPARGC1B	protein_coding	-2.78398	1.94244e-29	9.29422e-28	97.9029
																			482	ENSG00000158966	CACHD1	protein_coding	-4.00289	1.97992e-29	9.45389e-28	20.6301
																			483	ENSG00000120279	MYCT1	protein_coding	-3.72217	2.01967e-29	9.61597e-28	34.1883
																			484	ENSG00000101680	LAMA1	protein_coding	-2.2152	2.02394e-29	9.61597e-28	2063.78
																			485	ENSG00000224186	C5orf66	protein_coding	3.28537	2.02639e-29	9.61597e-28	373.454
																			486	ENSG00000149636	DSN1	protein_coding	-2.1921	2.19489e-29	1.03941e-27	1494.28
																			487	ENSG00000204856	FAM216A	protein_coding	-2.34046	2.59037e-29	1.22418e-27	349.646
																			488	ENSG00000198176	TFDP1	protein_coding	-1.9662	2.71768e-29	1.28171e-27	2783.59
																			489	ENSG00000241014	RP11-244H3.1	processed_transcript	3.21224	3.56069e-29	1.67586e-27	389.097
																			490	ENSG00000116133	DHCR24	protein_coding	-2.55065	3.84932e-29	1.808e-27	1517.27
																			491	ENSG00000248927	CTD-2334D19.1	lincRNA	-4.0464	4.24417e-29	1.9894e-27	17.258
																			492	ENSG00000137124	ALDH1B1	protein_coding	-2.25503	4.42688e-29	2.07083e-27	974.124
																			493	ENSG00000061455	PRDM6	protein_coding	4.08239	4.84168e-29	2.26027e-27	305.17
																			494	ENSG00000197451	HNRNPAB	protein_coding	-2.1498	5.14561e-29	2.39729e-27	3621.38
																			495	ENSG00000179300	ZCCHC5	protein_coding	-6.5558	5.2672e-29	2.44898e-27	1.46634
																			496	ENSG00000117593	DARS2	protein_coding	-2.49722	5.85288e-29	2.71581e-27	977.93
																			497	ENSG00000147535	PPAPDC1B	protein_coding	2.10436	6.11669e-29	2.83251e-27	5643.15
																			498	ENSG00000107566	ERLIN1	protein_coding	-2.22789	6.41089e-29	2.96278e-27	5076.04
																			499	ENSG00000075826	SEC31B	protein_coding	2.8286	7.36075e-29	3.39494e-27	6825.93
																			500	ENSG00000205838	TTC23L	protein_coding	4.96127	8.03766e-29	3.69973e-27	192.411
																			501	ENSG00000116830	TTF2	protein_coding	-2.14822	8.18259e-29	3.75893e-27	714.79
																			502	ENSG00000245648	RP11-277P12.20	antisense	4.83179	1.26167e-28	5.78435e-27	184.586
																			503	ENSG00000111490	TBC1D30	protein_coding	5.40572	1.33643e-28	6.11488e-27	224.391
																			504	ENSG00000139618	BRCA2	protein_coding	-3.06563	1.35319e-28	6.17928e-27	758.103
																			505	ENSG00000176971	FIBIN	protein_coding	3.87908	1.40345e-28	6.39612e-27	4681.69
																			506	ENSG00000270589	RP11-348N5.7	antisense	4.76225	1.42277e-28	6.46258e-27	226.169
																			507	ENSG00000136261	BZW2	protein_coding	-2.079	1.42486e-28	6.46258e-27	1164.42
																			508	ENSG00000165029	ABCA1	protein_coding	2.91754	1.42646e-28	6.46258e-27	11144.4
																			509	ENSG00000182010	RTKN2	protein_coding	-2.87329	1.61509e-28	7.30283e-27	1595.17
																			510	ENSG00000150687	PRSS23	protein_coding	-1.91971	2.3568e-28	1.06357e-26	25287.1
																			511	ENSG00000135205	CCDC146	protein_coding	3.64562	2.6317e-28	1.1853e-26	1087.76
																			512	ENSG00000015475	BID	protein_coding	-2.97599	2.71397e-28	1.21996e-26	52.7511
																			513	ENSG00000081052	COL4A4	protein_coding	2.33719	2.73892e-28	1.22878e-26	17740.4
																			514	ENSG00000166750	SLFN5	protein_coding	2.47452	2.93861e-28	1.3158e-26	30910.6
																			515	ENSG00000248890	HHIP-AS1	antisense	-2.34232	3.55006e-28	1.5865e-26	179.719
																			516	ENSG00000138092	CENPO	protein_coding	-2.39631	3.6275e-28	1.61797e-26	1024.82
																			517	ENSG00000146374	RSPO3	protein_coding	3.91294	3.84218e-28	1.7104e-26	2558.09
																			518	ENSG00000197747	S100A10	protein_coding	-2.0573	4.08265e-28	1.81394e-26	7864.49
																			519	ENSG00000213760	ATP6V1G2	protein_coding	2.77924	4.46546e-28	1.9802e-26	522.132
																			520	ENSG00000141655	TNFRSF11A	protein_coding	-2.91274	4.50662e-28	1.99461e-26	72.7123
																			521	ENSG00000152223	EPG5	protein_coding	-2.24707	5.63247e-28	2.48813e-26	6848.14
																			522	ENSG00000154262	ABCA6	protein_coding	2.97862	6.11862e-28	2.6977e-26	3159.74
																			523	ENSG00000145708	CRHBP	protein_coding	-2.74483	6.20675e-28	2.73132e-26	107.538
																			524	ENSG00000164188	RANBP3L	protein_coding	3.40359	6.31561e-28	2.77242e-26	640.393
																			525	ENSG00000124207	CSE1L	protein_coding	-2.82256	6.32421e-28	2.77242e-26	5467.19
																			526	ENSG00000130816	DNMT1	protein_coding	-2.60866	6.67231e-28	2.91945e-26	1456.72
																			527	ENSG00000173812	EIF1	protein_coding	1.8778	7.7561e-28	3.38722e-26	128189
																			528	ENSG00000100297	MCM5	protein_coding	-4.07056	8.58586e-28	3.74249e-26	66.0473
																			529	ENSG00000168785	TSPAN5	protein_coding	-2.08798	8.67104e-28	3.77248e-26	1750.44
																			530	ENSG00000196782	MAML3	protein_coding	3.18499	8.77545e-28	3.8107e-26	461.139
																			531	ENSG00000115556	PLCD4	protein_coding	2.72951	9.0843e-28	3.93738e-26	1432.77
																			532	ENSG00000026559	KCNG1	protein_coding	5.23544	1.12625e-27	4.87229e-26	230.697
																			533	ENSG00000101096	NFATC2	protein_coding	4.79788	1.12975e-27	4.87829e-26	367.174
																			534	ENSG00000091137	SLC26A4	protein_coding	-2.75381	1.24056e-27	5.3467e-26	128.032
																			535	ENSG00000186517	ARHGAP30	protein_coding	6.06235	1.25958e-27	5.41857e-26	188.961
																			536	ENSG00000186767	SPIN4	protein_coding	-2.51781	1.34292e-27	5.76628e-26	572.21
																			537	ENSG00000269486	CTC-360G5.9	lincRNA	2.79862	1.3629e-27	5.84118e-26	1290.34
																			538	ENSG00000214826	DDX12P	pseudogene	-3.64513	1.3764e-27	5.87993e-26	63.7806
																			539	ENSG00000234584	AC019186.1	lincRNA	5.54614	1.37705e-27	5.87993e-26	197.85
																			540	ENSG00000224376	AC017104.6	processed_transcript	3.98295	1.65386e-27	7.0488e-26	367.167
																			541	ENSG00000136167	LCP1	protein_coding	-2.93206	2.05023e-27	8.72201e-26	52.5127
																			542	ENSG00000076641	PAG1	protein_coding	-2.4488	2.2263e-27	9.45357e-26	434.523
																			543	ENSG00000090238	YPEL3	protein_coding	3.19631	2.42114e-27	1.0262e-25	385.98
																			544	ENSG00000143153	ATP1B1	protein_coding	-2.37771	2.84726e-27	1.20459e-25	1185.37
																			545	ENSG00000184557	SOCS3	protein_coding	-2.90006	3.34687e-27	1.41336e-25	116.283
																			546	ENSG00000145555	MYO10	protein_coding	-1.86698	3.97237e-27	1.67444e-25	4069.13
																			547	ENSG00000260966	RP11-690D19.3	sense_overlapping	3.85937	5.03259e-27	2.11746e-25	1502.29
																			548	ENSG00000124406	ATP8A1	protein_coding	4.51597	5.26929e-27	2.213e-25	383.136
																			549	ENSG00000090530	LEPREL1	protein_coding	-2.05716	6.11136e-27	2.56198e-25	566.674
																			550	ENSG00000183578	TNFAIP8L3	protein_coding	-2.22773	6.55262e-27	2.74197e-25	553.063
																			551	ENSG00000158483	FAM86C1	protein_coding	-3.11615	6.97196e-27	2.9091e-25	45.7009
																			552	ENSG00000115875	SRSF7	protein_coding	-2.04495	6.9773e-27	2.9091e-25	2592.58
																			553	ENSG00000164619	BMPER	protein_coding	-3.04094	7.50825e-27	3.12482e-25	100.54
																			554	ENSG00000113356	POLR3G	protein_coding	-3.78686	8.2155e-27	3.41299e-25	54.5753
																			555	ENSG00000256304	RP11-512M8.3	pseudogene	3.41996	9.79627e-27	4.06236e-25	541.063
																			556	ENSG00000110880	CORO1C	protein_coding	-1.83547	1.00594e-26	4.16399e-25	15235.9
																			557	ENSG00000142197	DOPEY2	protein_coding	-2.06174	1.03219e-26	4.26495e-25	869.744
																			558	ENSG00000272144	CTD-2035E11.5	lincRNA	3.8944	1.09573e-26	4.51941e-25	274.933
																			559	ENSG00000234072	AC074117.10	antisense	2.15446	1.20894e-26	4.9774e-25	1668.48
																			560	ENSG00000093217	XYLB	protein_coding	-2.61507	1.34863e-26	5.54264e-25	177.908
																			561	ENSG00000157168	NRG1	protein_coding	-2.92851	1.38849e-26	5.69627e-25	47.7016
																			562	ENSG00000196876	SCN8A	protein_coding	-2.28658	1.40241e-26	5.74316e-25	518.689
																			563	ENSG00000204248	COL11A2	protein_coding	3.72289	1.44002e-26	5.88669e-25	547.134
																			564	ENSG00000182578	CSF1R	protein_coding	5.87169	1.51163e-26	6.16846e-25	213
																			565	ENSG00000272990	RP11-305K5.1	antisense	3.30281	1.56762e-26	6.38561e-25	470.835
																			566	ENSG00000117877	CD3EAP	protein_coding	-3.33724	1.62889e-26	6.62347e-25	156.882
																			567	ENSG00000121152	NCAPH	protein_coding	-2.1576	1.66751e-26	6.76854e-25	1169.08
																			568	ENSG00000154309	DISP1	protein_coding	1.92055	1.69316e-26	6.86056e-25	3512.32
																			569	ENSG00000137265	IRF4	protein_coding	4.94603	2.07828e-26	8.40626e-25	168.638
																			570	ENSG00000112149	CD83	protein_coding	-3.60438	2.29711e-26	9.2751e-25	22.696
																			571	ENSG00000139132	FGD4	protein_coding	-2.94327	2.35016e-26	9.47265e-25	422.647
																			572	ENSG00000122861	PLAU	protein_coding	-2.50857	2.36407e-26	9.51206e-25	320.378
																			573	ENSG00000109084	TMEM97	protein_coding	-2.1744	2.60803e-26	1.04754e-24	1513.8
																			574	ENSG00000149948	HMGA2	protein_coding	-2.80213	2.76125e-26	1.10715e-24	1103.43
																			575	ENSG00000112186	CAP2	protein_coding	-2.38757	2.82459e-26	1.13057e-24	1072.37
																			576	ENSG00000158296	SLC13A3	protein_coding	2.87778	3.17413e-26	1.26827e-24	676.19
																			577	ENSG00000162512	SDC3	protein_coding	-3.57976	3.19289e-26	1.27356e-24	49.7996
																			578	ENSG00000184205	TSPYL2	protein_coding	2.20105	3.37875e-26	1.34536e-24	3303.67
																			579	ENSG00000185483	ROR1	protein_coding	-2.06179	3.50412e-26	1.39287e-24	921.403
																			580	ENSG00000101464	PIGU	protein_coding	-2.22435	3.80957e-26	1.51168e-24	676.096
																			581	ENSG00000173575	CHD2	protein_coding	1.98357	4.05586e-26	1.60664e-24	23222.9
																			582	ENSG00000188959	C9orf152	protein_coding	5.85625	4.12344e-26	1.6306e-24	186.013
																			583	ENSG00000239474	KLHL41	protein_coding	3.01293	4.41558e-26	1.74313e-24	469.489
																			584	ENSG00000196421	LINC00176	lincRNA	3.40612	4.43637e-26	1.74834e-24	697.159
																			585	ENSG00000029153	ARNTL2	protein_coding	-2.73034	4.52292e-26	1.7794e-24	1135.31
																			586	ENSG00000095397	DFNB31	protein_coding	3.13553	5.74402e-26	2.25595e-24	2425.75
																			587	ENSG00000162490	DRAXIN	protein_coding	2.1138	6.06769e-26	2.37901e-24	4268.82
																			588	ENSG00000272373	ENSG00000272373 ZNF33B	processed_transcript	4.19748	6.2881e-26	2.46123e-24	193.927
																			589	ENSG00000163170	BOLA3	protein_coding	-2.47259	6.84199e-26	2.67349e-24	284.209
																			590	ENSG00000224032	EPB41L4A-AS1	lincRNA	2.20872	6.87143e-26	2.68044e-24	4075.65
																			591	ENSG00000259030	FPGT-TNNI3K	protein_coding	5.31255	7.89532e-26	3.07463e-24	164.702
																			592	ENSG00000138376	BARD1	protein_coding	-2.72591	9.92379e-26	3.85804e-24	920.948
																			593	ENSG00000167325	RRM1	protein_coding	-2.31085	1.05758e-25	4.1046e-24	6682.83
																			594	ENSG00000272452	RP11-391M1.4	lincRNA	2.92877	1.06368e-25	4.12131e-24	2181.94
																			595	ENSG00000261690	AC009133.12	antisense	3.86369	1.07905e-25	4.17385e-24	413.9
																			596	ENSG00000092969	TGFB2	protein_coding	-2.48117	1.10247e-25	4.25727e-24	2627.92
																			597	ENSG00000260686	CTB-36H16.2	sense_overlapping	2.60958	1.18724e-25	4.57695e-24	457.631
																			598	ENSG00000256268	RP11-221N13.3	lincRNA	-3.54899	1.22294e-25	4.70667e-24	26.9593
																			599	ENSG00000146083	RNF44	protein_coding	2.34714	1.43146e-25	5.50001e-24	854.759
																			600	ENSG00000181938	GINS3	protein_coding	-2.13275	1.46134e-25	5.6052e-24	304.767
																			601	ENSG00000152455	SUV39H2	protein_coding	-2.66807	1.46371e-25	5.6052e-24	387.52
																			602	ENSG00000075651	PLD1	protein_coding	2.19876	1.54575e-25	5.90954e-24	2671.65
																			603	ENSG00000145416	ENSG00000145416 MARCH1	protein_coding	-3.11676	1.57338e-25	6.0052e-24	53.8708
																			604	ENSG00000183423	LRIT3	protein_coding	4.12007	1.60781e-25	6.12644e-24	183.133
																			605	ENSG00000169242	EFNA1	protein_coding	3.41009	1.88551e-25	7.17272e-24	732.158
																			606	ENSG00000109814	UGDH	protein_coding	-2.21683	1.94505e-25	7.38703e-24	10848.3
																			607	ENSG00000264098	CTD-2350C19.1	antisense	4.60318	2.05225e-25	7.7813e-24	166.726
																			608	ENSG00000110723	EXPH5	protein_coding	2.79055	2.07483e-25	7.85399e-24	1186.37
																			609	ENSG00000149548	CCDC15	protein_coding	-2.72526	2.11211e-25	7.98198e-24	405.992
																			610	ENSG00000206561	COLQ	protein_coding	3.21404	2.13608e-25	8.05933e-24	440.944
																			611	ENSG00000112983	BRD8	protein_coding	1.88932	2.15773e-25	8.11884e-24	39049.3
																			612	ENSG00000247498	RP11-392P7.6	antisense	3.78631	2.15891e-25	8.11884e-24	323.617
																			613	ENSG00000111962	UST	protein_coding	1.87972	2.20256e-25	8.26948e-24	6273.36
																			614	ENSG00000103187	COTL1	protein_coding	-3.1108	2.24865e-25	8.42879e-24	315.318
																			615	ENSG00000225762	RP11-511I2.2	antisense	5.43983	2.55678e-25	9.56817e-24	167.112
																			616	ENSG00000169122	FAM110B	protein_coding	2.13226	2.60308e-25	9.72562e-24	1315.79
																			617	ENSG00000198932	GPRASP1	protein_coding	-1.93274	2.69377e-25	1.00481e-23	1141.61
																			618	ENSG00000177570	SAMD12	protein_coding	-2.44342	2.70405e-25	1.00702e-23	396.034
																			619	ENSG00000123500	COL10A1	protein_coding	4.84003	2.74615e-25	1.02104e-23	200.094
																			620	ENSG00000171962	LRRC48	protein_coding	3.65136	2.95448e-25	1.09673e-23	286.497
																			621	ENSG00000128052	KDR	protein_coding	-3.30022	3.067e-25	1.13667e-23	27.547
																			622	ENSG00000162630	B3GALT2	protein_coding	-6.69001	3.39266e-25	1.25534e-23	0.827653
																			623	ENSG00000166819	PLIN1	protein_coding	6.06902	3.5348e-25	1.30583e-23	166.822
																			624	ENSG00000130783	CCDC62	protein_coding	3.83371	3.78641e-25	1.39654e-23	347.14
																			625	ENSG00000154920	EME1	protein_coding	-2.05562	4.49135e-25	1.65389e-23	528.488
																			626	ENSG00000080839	RBL1	protein_coding	-2.41282	4.60886e-25	1.69446e-23	887.327
																			627	ENSG00000114491	UMPS	protein_coding	-1.89799	4.87601e-25	1.78981e-23	973.37
																			628	ENSG00000164053	ATRIP	protein_coding	-2.1697	4.91051e-25	1.79961e-23	306.416
																			629	ENSG00000091409	ITGA6	protein_coding	-2.51333	4.96104e-25	1.81524e-23	6739.41
																			630	ENSG00000141576	RNF157	protein_coding	-2.94637	5.70934e-25	2.08572e-23	167.281
																			631	ENSG00000144476	ACKR3	protein_coding	2.4529	5.72075e-25	2.08658e-23	5381.85
																			632	ENSG00000103034	NDRG4	protein_coding	2.52458	5.94055e-25	2.16332e-23	702.197
																			633	ENSG00000130787	HIP1R	protein_coding	2.80934	7.07586e-25	2.57268e-23	1662.45
																			634	ENSG00000163947	ARHGEF3	protein_coding	1.992	7.34965e-25	2.66802e-23	2804.55
																			635	ENSG00000106868	SUSD1	protein_coding	-2.25522	7.59272e-25	2.75191e-23	267.109
																			636	ENSG00000147576	ADHFE1	protein_coding	2.19202	8.84573e-25	3.19949e-23	1434.18
																			637	ENSG00000106823	ECM2	protein_coding	2.45686	8.85543e-25	3.19949e-23	4521.78
																			638	ENSG00000131480	AOC2	protein_coding	4.47532	9.85565e-25	3.55529e-23	266.536
																			639	ENSG00000197415	VEPH1	protein_coding	-2.40275	1.02559e-24	3.69388e-23	241.645
																			640	ENSG00000167088	SNRPD1	protein_coding	-1.99195	1.03244e-24	3.71276e-23	2138.03
																			641	ENSG00000126785	RHOJ	protein_coding	-1.98049	1.04574e-24	3.7547e-23	1465.74
																			642	ENSG00000228389	AC068039.4	antisense	5.30801	1.1995e-24	4.30006e-23	166.267
																			643	ENSG00000250786	SNHG18	lincRNA	2.06672	1.21207e-24	4.33839e-23	2054.55
																			644	ENSG00000257642	RP11-474B16.1	antisense	-4.85654	1.27863e-24	4.56812e-23	5.22939
																			645	ENSG00000113369	ARRDC3	protein_coding	2.54775	1.28022e-24	4.56812e-23	18116.9
																			646	ENSG00000154447	SH3RF1	protein_coding	-2.29178	1.32881e-24	4.73413e-23	1685.21
																			647	ENSG00000198756	COLGALT2	protein_coding	-2.73491	1.33871e-24	4.76204e-23	105.138
																			648	ENSG00000100100	PIK3IP1	protein_coding	3.27511	1.43509e-24	5.097e-23	504.887
																			649	ENSG00000236778	INTS6-AS1	antisense	2.85341	1.49874e-24	5.31487e-23	340.291
																			650	ENSG00000170989	S1PR1	protein_coding	4.51384	1.53719e-24	5.44285e-23	182.386
																			651	ENSG00000165071	TMEM71	protein_coding	3.00342	1.55279e-24	5.48963e-23	533.85
																			652	ENSG00000205531	NAP1L4	protein_coding	-2.017	1.59018e-24	5.61319e-23	4222.44
																			653	ENSG00000172201	ID4	protein_coding	2.85876	1.64808e-24	5.80865e-23	6549.88
																			654	ENSG00000134802	SLC43A3	protein_coding	-2.56679	1.69655e-24	5.97035e-23	285.231
																			655	ENSG00000186871	ERCC6L	protein_coding	-2.59406	1.71224e-24	6.01635e-23	825.085
																			656	ENSG00000157111	TMEM171	protein_coding	-3.97864	1.88102e-24	6.59934e-23	23.4225
																			657	ENSG00000268621	AC006262.5	lincRNA	4.74057	2.07667e-24	7.27468e-23	177.754
																			658	ENSG00000109861	CTSC	protein_coding	-1.89941	2.11645e-24	7.40277e-23	2570.92
																			659	ENSG00000261770	CTC-459F4.1	lincRNA	2.52544	2.12601e-24	7.4249e-23	503.883
																			660	ENSG00000149571	KIRREL3	protein_coding	-4.27844	2.17341e-24	7.57893e-23	13.8572
																			661	ENSG00000099866	MADCAM1	protein_coding	6.59376	2.18437e-24	7.60563e-23	178.22
																			662	ENSG00000230590	FTX	lincRNA	2.60378	2.19375e-24	7.62675e-23	862.833
																			663	ENSG00000184445	KNTC1	protein_coding	-2.51919	2.26564e-24	7.8648e-23	2272.57
																			664	ENSG00000065457	ADAT1	protein_coding	-2.1359	2.33736e-24	8.10154e-23	530.405
																			665	ENSG00000184863	RBM33	protein_coding	1.8819	2.36418e-24	8.1822e-23	11839.5
																			666	ENSG00000213967	ZNF726	protein_coding	-2.57136	2.37007e-24	8.19028e-23	89.807
																			667	ENSG00000183091	NEB	protein_coding	4.68207	2.4188e-24	8.34613e-23	186.303
																			668	ENSG00000100219	XBP1	protein_coding	1.81716	2.67994e-24	9.23335e-23	7706.28
																			669	ENSG00000262089	RP11-589P10.5	lincRNA	2.50591	2.79843e-24	9.62719e-23	496.959
																			670	ENSG00000075213	SEMA3A	protein_coding	-3.60229	2.93269e-24	1.0074e-22	50.9672
																			671	ENSG00000170779	CDCA4	protein_coding	-2.00288	3.00441e-24	1.0305e-22	433.773
																			672	ENSG00000272941	RP11-134L10.1	antisense	3.79271	3.13865e-24	1.07494e-22	213.508
																			673	ENSG00000272091	RP4-758J24.5	lincRNA	2.73585	3.17603e-24	1.08613e-22	880.526
																			674	ENSG00000104611	SH2D4A	protein_coding	-1.78177	3.32732e-24	1.13617e-22	5501.67
																			675	ENSG00000196440	ARMCX4	protein_coding	2.15118	3.65739e-24	1.24607e-22	3615.67
																			676	ENSG00000140022	STON2	protein_coding	2.03084	3.65997e-24	1.24607e-22	2243.25
																			677	ENSG00000261168	RP11-68I18.10	sense_overlapping	4.41752	3.70274e-24	1.25877e-22	160.396
																			678	ENSG00000076108	BAZ2A	protein_coding	2.09623	3.93662e-24	1.3363e-22	16212.6
																			679	ENSG00000125864	BFSP1	protein_coding	2.77032	4.01462e-24	1.36077e-22	495.663
																			680	ENSG00000163431	LMOD1	protein_coding	4.39315	4.08414e-24	1.3823e-22	195.097
																			681	ENSG00000170515	PA2G4	protein_coding	-1.8153	4.82218e-24	1.6297e-22	5031.21
																			682	ENSG00000150394	CDH8	protein_coding	-2.91098	5.87655e-24	1.98312e-22	135.366
																			683	ENSG00000004846	ABCB5	protein_coding	2.22517	6.57121e-24	2.2143e-22	5085.36
																			684	ENSG00000127364	TAS2R4	protein_coding	3.11608	7.14039e-24	2.40258e-22	274.507
																			685	ENSG00000135365	PHF21A	protein_coding	1.81337	8.21694e-24	2.76077e-22	4769.35
																			686	ENSG00000197813	CTC-301O7.4	lincRNA	4.3243	8.36477e-24	2.80634e-22	172.061
																			687	ENSG00000156265	MAP3K7CL	protein_coding	-1.97411	1.01042e-23	3.38498e-22	2217.86
																			688	ENSG00000120756	PLS1	protein_coding	-2.84916	1.01656e-23	3.40062e-22	200.476
																			689	ENSG00000112182	BACH2	protein_coding	3.26382	1.05337e-23	3.51861e-22	297.787
																			690	ENSG00000050344	NFE2L3	protein_coding	-4.28064	1.14808e-23	3.82944e-22	16.2289
																			691	ENSG00000197496	SLC2A10	protein_coding	1.8959	1.22935e-23	4.09458e-22	3329.98
																			692	ENSG00000258839	MC1R	protein_coding	3.00084	1.25293e-23	4.1671e-22	1057.3
																			693	ENSG00000175197	DDIT3	protein_coding	2.38192	1.29388e-23	4.29706e-22	7375.22
																			694	ENSG00000130147	SH3BP4	protein_coding	-1.88295	1.34824e-23	4.47113e-22	1801.15
																			695	ENSG00000198150	AC135178.1	protein_coding	2.52021	1.36352e-23	4.51531e-22	751.962
																			696	ENSG00000250056	LINC01018	lincRNA	-2.9161	1.49653e-23	4.94866e-22	36.2674
																			697	ENSG00000175518	UBQLNL	protein_coding	3.70126	1.54933e-23	5.11591e-22	229.578
																			698	ENSG00000134986	NREP	protein_coding	-1.78222	1.62059e-23	5.34355e-22	3855.93
																			699	ENSG00000070759	TESK2	protein_coding	2.46433	1.72973e-23	5.69525e-22	518.241
																			700	ENSG00000008405	CRY1	protein_coding	-2.24631	1.83884e-23	6.04585e-22	1013.66
																			701	ENSG00000129474	AJUBA	protein_coding	-1.84384	1.87872e-23	6.16816e-22	2195.88
																			702	ENSG00000138796	HADH	protein_coding	-1.80534	1.89199e-23	6.20288e-22	1907.37
																			703	ENSG00000128059	PPAT	protein_coding	-2.64238	2.09601e-23	6.86197e-22	577.723
																			704	ENSG00000143799	PARP1	protein_coding	-2.0014	2.16659e-23	7.08295e-22	2789.99
																			705	ENSG00000002549	LAP3	protein_coding	-1.84238	2.21731e-23	7.23851e-22	1719.16
																			706	ENSG00000139625	MAP3K12	protein_coding	2.23397	2.57312e-23	8.38816e-22	8493.31
																			707	ENSG00000174428	GTF2IRD2B	protein_coding	2.23359	2.65773e-23	8.65173e-22	773.666
																			708	ENSG00000112576	CCND3	protein_coding	-2.51233	2.72047e-23	8.84346e-22	410.881
																			709	ENSG00000146263	MMS22L	protein_coding	-2.64508	3.04614e-23	9.88815e-22	1242.33
																			710	ENSG00000196275	GTF2IRD2	protein_coding	2.67415	3.11901e-23	1.01104e-21	569.407
																			711	ENSG00000258667	HIF1A-AS2	lincRNA	-3.40065	3.51461e-23	1.13768e-21	22.1965
																			712	ENSG00000226496	LINC00323	antisense	4.85613	3.80114e-23	1.2287e-21	172.178
																			713	ENSG00000183379	SYNDIG1L	protein_coding	7.9325	4.51109e-23	1.45614e-21	221.608
																			714	ENSG00000239665	RP11-295P9.3	protein_coding	1.98826	4.61882e-23	1.48882e-21	3108.07
																			715	ENSG00000154127	UBASH3B	protein_coding	-2.25436	4.79824e-23	1.5445e-21	2870.99
																			716	ENSG00000079150	FKBP7	protein_coding	2.15639	5.26106e-23	1.69111e-21	5491.19
																			717	ENSG00000188906	LRRK2	protein_coding	2.39961	5.33888e-23	1.71373e-21	11413.2
																			718	ENSG00000169085	C8orf46	protein_coding	2.14688	5.38298e-23	1.72548e-21	15695.4
																			719	ENSG00000136653	RASSF5	protein_coding	2.50469	5.9352e-23	1.89984e-21	1231.51
																			720	ENSG00000153157	SYCP2L	protein_coding	5.52894	6.68396e-23	2.13507e-21	145.829
																			721	ENSG00000173207	CKS1B	protein_coding	-1.88271	6.68861e-23	2.13507e-21	1530.57
																			722	ENSG00000184949	FAM227A	protein_coding	2.88673	6.74544e-23	2.15023e-21	789.873
																			723	ENSG00000197555	SIPA1L1	protein_coding	1.99049	6.83237e-23	2.17492e-21	31522.3
																			724	ENSG00000131737	KRT34	protein_coding	-4.6952	6.99709e-23	2.22428e-21	6.80826
																			725	ENSG00000132341	RAN	protein_coding	-1.785	7.36869e-23	2.33918e-21	15308
																			726	ENSG00000165490	C11orf82	protein_coding	-2.70228	7.60563e-23	2.41107e-21	573.424
																			727	ENSG00000245532	NEAT1	lincRNA	2.23338	8.31022e-23	2.62845e-21	555351
																			728	ENSG00000183696	UPP1	protein_coding	-2.91559	8.3142e-23	2.62845e-21	77.4819
																			729	ENSG00000227953	RP11-439E19.3	processed_transcript	3.06088	8.76088e-23	2.76587e-21	300.756
																			730	ENSG00000107262	BAG1	protein_coding	1.87707	8.93576e-23	2.81721e-21	9563.5
																			731	ENSG00000269549	AL031663.2	protein_coding	4.13987	8.96655e-23	2.82305e-21	361.103
																			732	ENSG00000159251	ACTC1	protein_coding	3.40145	9.17185e-23	2.88374e-21	1619.16
																			733	ENSG00000150995	ITPR1	protein_coding	2.10377	9.37417e-23	2.94334e-21	811.971
																			734	ENSG00000125266	EFNB2	protein_coding	-2.06504	1.04471e-22	3.27576e-21	253.659
																			735	ENSG00000103888	KIAA1199	protein_coding	-2.55617	1.06709e-22	3.34136e-21	3091.91
																			736	ENSG00000204103	MAFB	protein_coding	3.13871	1.10612e-22	3.45887e-21	637.584
																			737	ENSG00000172137	CALB2	protein_coding	-3.11394	1.1648e-22	3.63744e-21	118.127
																			738	ENSG00000106976	DNM1	protein_coding	5.33505	1.25201e-22	3.90295e-21	178.254
																			739	ENSG00000204219	TCEA3	protein_coding	4.46406	1.25322e-22	3.90295e-21	175.217
																			740	ENSG00000103047	TANGO6	protein_coding	-1.98561	1.25789e-22	3.91221e-21	481.577
																			741	ENSG00000246922	UBAP1L	protein_coding	2.64433	1.38517e-22	4.30226e-21	1343.13
																			742	ENSG00000167554	ZNF610	protein_coding	2.14482	1.41564e-22	4.39097e-21	1489.57
																			743	ENSG00000116120	FARSB	protein_coding	-2.27083	1.45881e-22	4.51879e-21	2599.48
																			744	ENSG00000185128	TBC1D3F	protein_coding	2.79305	1.52096e-22	4.70494e-21	720.569
																			745	ENSG00000183688	FAM101B	protein_coding	-3.3718	1.57383e-22	4.86198e-21	28.3971
																			746	ENSG00000165995	CACNB2	protein_coding	3.43847	1.78917e-22	5.5198e-21	204.773
																			747	ENSG00000181804	SLC9A9	protein_coding	2.53789	1.80611e-22	5.56462e-21	936.619
																			748	ENSG00000162614	NEXN	protein_coding	-2.57163	1.92551e-22	5.92456e-21	1028.41
																			749	ENSG00000138650	PCDH10	protein_coding	-2.08798	1.93402e-22	5.94278e-21	352.063
																			750	ENSG00000171914	TLN2	protein_coding	-2.3577	1.94787e-22	5.97735e-21	507.287
																			751	ENSG00000109670	FBXW7	protein_coding	2.47365	1.95686e-22	5.99695e-21	11568.2
																			752	ENSG00000132182	NUP210	protein_coding	-3.71567	2.0668e-22	6.32547e-21	22.445
																			753	ENSG00000227725	GCOM2	pseudogene	6.05442	2.21377e-22	6.76625e-21	143.03
																			754	ENSG00000108786	HSD17B1	protein_coding	2.79371	2.22602e-22	6.79468e-21	402.623
																			755	ENSG00000163359	COL6A3	protein_coding	-1.97026	2.49699e-22	7.6117e-21	5938.58
																			756	ENSG00000189269	C22orf43	protein_coding	4.16646	2.61963e-22	7.96472e-21	192.035
																			757	ENSG00000196793	ZNF239	protein_coding	-2.74304	2.61972e-22	7.96472e-21	84.1299
																			758	ENSG00000152977	ZIC1	protein_coding	1.96154	2.81226e-22	8.5388e-21	5704.34
																			759	ENSG00000160838	LRRC71	protein_coding	-3.60209	3.28498e-22	9.96096e-21	30.8176
																			760	ENSG00000130522	JUND	protein_coding	2.16636	3.44474e-22	1.04317e-20	3930.03
																			761	ENSG00000111961	SASH1	protein_coding	1.81041	3.90841e-22	1.18202e-20	15373.1
																			762	ENSG00000156966	B3GNT7	protein_coding	4.54855	4.15257e-22	1.25422e-20	162.019
																			763	ENSG00000123416	TUBA1B	protein_coding	-2.66873	4.3549e-22	1.3136e-20	17160.1
																			764	ENSG00000082126	MPP4	protein_coding	-2.30114	4.39777e-22	1.3248e-20	99.7849
																			765	ENSG00000163933	RFT1	protein_coding	-1.83737	4.42146e-22	1.3302e-20	426.894
																			766	ENSG00000265728	RP11-883A18.3	lincRNA	7.79958	4.63284e-22	1.39197e-20	200.561
																			767	ENSG00000176678	FOXL1	protein_coding	-1.89634	4.78646e-22	1.43625e-20	1164.36
																			768	ENSG00000185275	CD24P4	pseudogene	2.20862	4.88884e-22	1.46506e-20	1432.11
																			769	ENSG00000256673	RP11-599J14.2	pseudogene	-3.17094	4.96354e-22	1.48551e-20	28.2668
																			770	ENSG00000119280	C1orf198	protein_coding	-1.79105	4.98549e-22	1.49014e-20	2033.28
																			771	ENSG00000197903	HIST1H2BK	protein_coding	2.46447	5.09566e-22	1.5211e-20	2595.31
																			772	ENSG00000124120	TTPAL	protein_coding	-2.0042	5.25344e-22	1.56617e-20	988.508
																			773	ENSG00000235033	RP11-61I13.3	antisense	3.66018	5.87782e-22	1.75004e-20	207.558
																			774	ENSG00000254281	KB-1507C5.4	lincRNA	6.0545	5.9736e-22	1.77605e-20	144.859
																			775	ENSG00000198824	CHAMP1	protein_coding	-1.94664	5.98063e-22	1.77605e-20	1645.42
																			776	ENSG00000171388	APLN	protein_coding	-7.27222	6.0013e-22	1.77989e-20	0.263467
																			777	ENSG00000198860	TSEN15	protein_coding	-2.30878	6.14683e-22	1.82071e-20	1633.4
																			778	ENSG00000229867	STEAP3-AS1	antisense	5.05783	6.95532e-22	2.05754e-20	126.483
																			779	ENSG00000173546	CSPG4	protein_coding	-2.88082	7.1699e-22	2.1183e-20	226.886
																			780	ENSG00000187944	C2orf66	protein_coding	3.93371	7.59724e-22	2.24167e-20	228.678
																			781	ENSG00000170323	FABP4	protein_coding	-3.53388	7.61292e-22	2.24342e-20	34.6799
																			782	ENSG00000103316	CRYM	protein_coding	1.87375	8.10125e-22	2.38427e-20	4215.6
																			783	ENSG00000234494	AC003665.1	antisense	-3.02079	8.19244e-22	2.40803e-20	39.1263
																			784	ENSG00000133985	TTC9	protein_coding	-2.1221	8.83985e-22	2.59501e-20	568.162
																			785	ENSG00000026652	AGPAT4	protein_coding	1.95774	1.11095e-21	3.25714e-20	2055.39
																			786	ENSG00000272695	GAS6-AS2	lincRNA	-2.30365	1.12097e-21	3.28232e-20	223.662
																			787	ENSG00000226979	LTA	protein_coding	7.11053	1.15762e-21	3.38535e-20	164.135
																			788	ENSG00000167900	TK1	protein_coding	-3.84347	1.17669e-21	3.43673e-20	83.4524
																			789	ENSG00000198948	MFAP3L	protein_coding	-2.2593	1.37433e-21	4.00891e-20	973.132
																			790	ENSG00000167721	TSR1	protein_coding	-1.69779	1.39934e-21	4.07668e-20	3853.54
																			791	ENSG00000261584	RP11-457M11.5	lincRNA	2.52696	1.41306e-21	4.11144e-20	985.185
																			792	ENSG00000250337	LINC01021	lincRNA	3.97682	1.48582e-21	4.31769e-20	242.204
																			793	ENSG00000232224	LINC00202-1	lincRNA	5.96684	1.49818e-21	4.34812e-20	134.108
																			794	ENSG00000102384	CENPI	protein_coding	-2.79055	1.57474e-21	4.56455e-20	780.957
																			795	ENSG00000229563	RP11-245M24.1	lincRNA	-4.44067	1.67516e-21	4.84954e-20	8.718
																			796	ENSG00000100504	PYGL	protein_coding	-1.73555	1.69466e-21	4.89983e-20	1056.57
																			797	ENSG00000166436	TRIM66	protein_coding	1.9707	1.72272e-21	4.97471e-20	2821.03
																			798	ENSG00000103222	ABCC1	protein_coding	1.99077	1.77576e-21	5.12145e-20	26505.4
																			799	ENSG00000254944	ATP5F1P5	pseudogene	3.60471	1.8031e-21	5.19379e-20	169.227
																			800	ENSG00000113916	BCL6	protein_coding	1.81813	1.84035e-21	5.29444e-20	3261.58
																			801	ENSG00000058866	DGKG	protein_coding	-3.22629	1.94727e-21	5.59505e-20	20.8975
																			802	ENSG00000244607	CCDC13	protein_coding	4.96559	2.01093e-21	5.77078e-20	130.339
																			803	ENSG00000172771	EFCAB12	protein_coding	7.0684	2.10154e-21	6.02328e-20	157.231
																			804	ENSG00000013619	MAMLD1	protein_coding	-2.14706	2.15576e-21	6.171e-20	350.531
																			805	ENSG00000117289	TXNIP	protein_coding	1.66255	2.18032e-21	6.23354e-20	56293.8
																			806	ENSG00000203780	FANK1	protein_coding	2.99073	2.19636e-21	6.27163e-20	232.098
																			807	ENSG00000212766	LINC00277	lincRNA	4.75622	2.38191e-21	6.79301e-20	185.571
																			808	ENSG00000143178	TBX19	protein_coding	2.22445	2.45492e-21	6.99258e-20	863.63
																			809	ENSG00000120802	TMPO	protein_coding	-2.41799	2.4669e-21	7.018e-20	6027.73
																			810	ENSG00000105738	SIPA1L3	protein_coding	-2.41202	2.47674e-21	7.03732e-20	144.69
																			811	ENSG00000140948	ZCCHC14	protein_coding	1.71839	2.67839e-21	7.60089e-20	19592.4
																			812	ENSG00000170558	CDH2	protein_coding	-1.81091	2.68175e-21	7.60104e-20	6654.39
																			813	ENSG00000076248	UNG	protein_coding	-1.67217	2.81974e-21	7.98233e-20	1807.5
																			814	ENSG00000163918	RFC4	protein_coding	-2.17892	2.92249e-21	8.26303e-20	1881.57
																			815	ENSG00000136937	NCBP1	protein_coding	-2.19824	2.96815e-21	8.38182e-20	2616.86
																			816	ENSG00000139133	ALG10	protein_coding	-2.90567	2.97927e-21	8.40292e-20	128.112
																			817	ENSG00000213160	KLHL23	protein_coding	-2.2263	3.1071e-21	8.75273e-20	664.959
																			818	ENSG00000183647	ZNF530	protein_coding	-2.23401	3.21146e-21	9.03565e-20	339.147
																			819	ENSG00000180385	EMC3-AS1	pseudogene	-2.73923	3.34483e-21	9.39941e-20	107.981
																			820	ENSG00000115290	GRB14	protein_coding	-3.57051	3.75201e-21	1.05308e-19	37.8112
																			821	ENSG00000108691	CCL2	protein_coding	-2.26356	3.75902e-21	1.05376e-19	241.337
																			822	ENSG00000142230	SAE1	protein_coding	-1.94274	3.9278e-21	1.09974e-19	4386.65
																			823	ENSG00000238045	AC009133.14	antisense	3.77334	3.96225e-21	1.10803e-19	212.405
																			824	ENSG00000125775	SDCBP2	protein_coding	4.51739	4.04639e-21	1.13019e-19	134.748
																			825	ENSG00000188687	SLC4A5	protein_coding	4.51586	4.2365e-21	1.18185e-19	499.915
																			826	ENSG00000143320	CRABP2	protein_coding	4.00404	4.38986e-21	1.22315e-19	165.591
																			827	ENSG00000099250	NRP1	protein_coding	-1.66044	4.73972e-21	1.31904e-19	6478.65
																			828	ENSG00000092529	CAPN3	protein_coding	3.85596	5.47914e-21	1.52298e-19	168.122
																			829	ENSG00000111863	ADTRP	protein_coding	-2.24062	5.57142e-21	1.54676e-19	329.354
																			830	ENSG00000154678	PDE1C	protein_coding	-1.93206	5.7086e-21	1.58293e-19	5921.53
																			831	ENSG00000254221	PCDHGB1	protein_coding	1.87646	5.79837e-21	1.60589e-19	1195.93
																			832	ENSG00000080608	KIAA0020	protein_coding	-2.12254	5.82854e-21	1.61097e-19	1154.54
																			833	ENSG00000258441	LINC00641	processed_transcript	2.27285	5.8307e-21	1.61097e-19	3661.08
																			834	ENSG00000127329	PTPRB	protein_coding	-1.84961	6.09433e-21	1.68179e-19	1027.49
																			835	ENSG00000100558	PLEK2	protein_coding	-2.62239	6.2502e-21	1.72273e-19	58.9803
																			836	ENSG00000196267	ZNF836	protein_coding	2.31308	6.504e-21	1.79055e-19	2626.03
																			837	ENSG00000272782	RP4-607J23.2	antisense	2.17609	6.61636e-21	1.8193e-19	1248.73
																			838	ENSG00000119950	MXI1	protein_coding	2.15549	6.97196e-21	1.91479e-19	7196.8
																			839	ENSG00000168395	ING5	protein_coding	2.15525	7.5107e-21	2.0603e-19	4496.82
																			840	ENSG00000272077	RP11-348P10.2	lincRNA	2.37767	7.99156e-21	2.18959e-19	554.919
																			841	ENSG00000215386	LINC00478	lincRNA	2.31107	8.00106e-21	2.18959e-19	898.109
																			842	ENSG00000213901	SLC23A3	protein_coding	2.30429	8.02877e-21	2.19456e-19	1091.2
																			843	ENSG00000082781	ITGB5	protein_coding	-2.15286	8.05655e-21	2.19954e-19	3742.81
																			844	ENSG00000164465	DCBLD1	protein_coding	-1.91999	8.2696e-21	2.25503e-19	1846.04
																			845	ENSG00000143110	C1orf162	protein_coding	3.81058	8.8042e-21	2.39797e-19	153.165
																			846	ENSG00000258461	RP11-164J13.1	processed_transcript	3.25066	9.38691e-21	2.55366e-19	196
																			847	ENSG00000186862	PDZD7	protein_coding	3.1804	1.02173e-20	2.77629e-19	443.415
																			848	ENSG00000084112	SSH1	protein_coding	-1.85002	1.07513e-20	2.91795e-19	2659.09
																			849	ENSG00000151303	AGAP11	processed_transcript	3.62515	1.09168e-20	2.95644e-19	149.33
																			850	ENSG00000054598	FOXC1	protein_coding	1.98963	1.09188e-20	2.95644e-19	16433.7
																			851	ENSG00000159917	ZNF235	protein_coding	1.97421	1.11902e-20	3.02634e-19	1290.94
																			852	ENSG00000130766	SESN2	protein_coding	2.85537	1.12495e-20	3.03882e-19	516.343
																			853	ENSG00000224892	RPS4XP16	pseudogene	3.07297	1.15091e-20	3.10529e-19	266.646
																			854	ENSG00000145757	SPATA9	protein_coding	3.64939	1.17046e-20	3.15436e-19	199.174
																			855	ENSG00000176953	NFATC2IP	protein_coding	-1.95658	1.21666e-20	3.27503e-19	1614.39
																			856	ENSG00000115594	IL1R1	protein_coding	1.89396	1.22195e-20	3.28541e-19	16006.9
																			857	ENSG00000273492	AP000230.1	lincRNA	3.72688	1.24965e-20	3.35596e-19	184.306
																			858	ENSG00000151718	WWC2	protein_coding	-1.87746	1.29043e-20	3.46144e-19	3261.53
																			859	ENSG00000077152	UBE2T	protein_coding	-1.8361	1.32746e-20	3.55665e-19	2073.4
																			860	ENSG00000170624	SGCD	protein_coding	1.91315	1.34198e-20	3.59134e-19	16610.2
																			861	ENSG00000142627	EPHA2	protein_coding	-3.7993	1.445e-20	3.86257e-19	67.8651
																			862	ENSG00000197479	PCDHB11	protein_coding	2.12012	1.44892e-20	3.86855e-19	796.49
																			863	ENSG00000253658	RP11-600K15.1	lincRNA	-4.18472	1.46282e-20	3.90114e-19	9.43706
																			864	ENSG00000261589	CTC-462L7.1	lincRNA	2.35666	1.46557e-20	3.90394e-19	828.521
																			865	ENSG00000177757	FAM87B	lincRNA	3.30361	1.52418e-20	4.05538e-19	247.559
																			866	ENSG00000100650	SRSF5	protein_coding	1.63899	1.76516e-20	4.69114e-19	32553.6
																			867	ENSG00000004478	FKBP4	protein_coding	-2.08783	1.79794e-20	4.77275e-19	1415.15
																			868	ENSG00000135378	PRRG4	protein_coding	-2.94941	1.82118e-20	4.82885e-19	74.245
																			869	ENSG00000082196	C1QTNF3	protein_coding	2.34206	1.86538e-20	4.94037e-19	482.004
																			870	ENSG00000137054	POLR1E	protein_coding	-1.85145	2.05444e-20	5.43482e-19	479.535
																			871	ENSG00000147676	MAL2	protein_coding	-2.4495	2.25062e-20	5.94695e-19	196.423
																			872	ENSG00000136026	CKAP4	protein_coding	-1.62963	2.36408e-20	6.2396e-19	8177.69
																			873	ENSG00000260776	RP11-114H24.2	pseudogene	6.10188	2.3768e-20	6.26599e-19	124.671
																			874	ENSG00000138134	STAMBPL1	protein_coding	-2.36149	2.42979e-20	6.39836e-19	350.211
																			875	ENSG00000138780	GSTCD	protein_coding	-1.91308	2.58162e-20	6.7904e-19	802.16
																			876	ENSG00000273240	RP11-455J20.3	antisense	5.81704	2.61727e-20	6.8763e-19	119.805
																			877	ENSG00000164023	SGMS2	protein_coding	-2.36523	2.64049e-20	6.9294e-19	2118.94
																			878	ENSG00000075426	FOSL2	protein_coding	1.63414	2.76813e-20	7.25609e-19	19428.9
																			879	ENSG00000163629	PTPN13	protein_coding	2.04564	2.77802e-20	7.27374e-19	16393.7
																			880	ENSG00000100376	FAM118A	protein_coding	1.81853	2.97753e-20	7.78726e-19	14611.1
																			881	ENSG00000133107	TRPC4	protein_coding	-2.943	3.00346e-20	7.84615e-19	27.3181
																			882	ENSG00000104824	HNRNPL	protein_coding	-1.69099	3.03557e-20	7.92105e-19	4891.05
																			883	ENSG00000139636	LMBR1L	protein_coding	2.42453	3.22506e-20	8.40597e-19	2403.97
																			884	ENSG00000186496	ZNF396	protein_coding	2.24384	3.4997e-20	9.1115e-19	922.096
																			885	ENSG00000176208	ATAD5	protein_coding	-2.53729	3.7299e-20	9.69985e-19	687.123
																			886	ENSG00000137727	ARHGAP20	protein_coding	-2.2873	3.81993e-20	9.92277e-19	512.07
																			887	ENSG00000173705	SUSD5	protein_coding	-1.77281	4.02425e-20	1.04417e-18	1126.69
																			888	ENSG00000270145	CTD-2267D19.6	lincRNA	-3.88157	4.23218e-20	1.09689e-18	19.33
																			889	ENSG00000105270	CLIP3	protein_coding	1.97171	4.58979e-20	1.18823e-18	6511.19
																			890	ENSG00000117395	EBNA1BP2	protein_coding	-2.02775	4.59506e-20	1.18826e-18	1075.71
																			891	ENSG00000082482	KCNK2	protein_coding	-1.99714	4.81146e-20	1.24283e-18	734.093
																			892	ENSG00000128272	ATF4	protein_coding	2.22805	4.83017e-20	1.24626e-18	27632.6
																			893	ENSG00000069493	CLEC2D	protein_coding	2.27825	4.86212e-20	1.2531e-18	2071.01
																			894	ENSG00000143867	OSR1	protein_coding	-2.62364	5.18498e-20	1.33481e-18	182.764
																			895	ENSG00000110665	C11orf21	protein_coding	7.49175	5.23432e-20	1.34601e-18	154.947
																			896	ENSG00000139718	SETD1B	protein_coding	1.72135	5.50085e-20	1.41297e-18	2551.67
																			897	ENSG00000079257	LXN	protein_coding	2.42003	5.75681e-20	1.47707e-18	4951.78
																			898	ENSG00000113273	ARSB	protein_coding	-1.61942	5.78174e-20	1.48181e-18	2251.25
																			899	ENSG00000230074	RP11-195F19.9	antisense	2.99562	5.79969e-20	1.48476e-18	260.265
																			900	ENSG00000127481	UBR4	protein_coding	2.10499	5.81689e-20	1.48751e-18	46676.6
																			901	ENSG00000119986	AVPI1	protein_coding	2.09503	5.8434e-20	1.49263e-18	7442.91
																			902	ENSG00000235652	RP11-545I5.3	antisense	2.37913	5.89582e-20	1.50435e-18	386.465
																			903	ENSG00000175084	DES	protein_coding	6.8564	7.12522e-20	1.81602e-18	133.634
																			904	ENSG00000105486	LIG1	protein_coding	-2.82224	8.18524e-20	2.08389e-18	241.954
																			905	ENSG00000271590	RP11-181E10.3	lincRNA	-2.85948	8.3356e-20	2.11982e-18	45.8973
																			906	ENSG00000198959	TGM2	protein_coding	-2.54892	8.48221e-20	2.15472e-18	311.379
																			907	ENSG00000120594	PLXDC2	protein_coding	1.85343	8.65497e-20	2.19619e-18	44782.4
																			908	ENSG00000226237	RP11-276H19.1	lincRNA	3.30574	8.82042e-20	2.2357e-18	166.066
																			909	ENSG00000111275	ALDH2	protein_coding	1.77653	9.19309e-20	2.3276e-18	4324.88
																			910	ENSG00000005189	AC004381.6	protein_coding	-1.81071	9.34869e-20	2.3644e-18	715.573
																			911	ENSG00000197646	PDCD1LG2	protein_coding	-5.21668	1.03557e-19	2.61622e-18	2.83662
																			912	ENSG00000075336	TIMM21	protein_coding	-1.67944	1.1762e-19	2.96822e-18	1242.1
																			913	ENSG00000109771	LRP2BP	protein_coding	2.66733	1.20514e-19	3.03793e-18	758.261
																			914	ENSG00000088832	FKBP1A	protein_coding	-1.64052	1.23661e-19	3.11384e-18	6363
																			915	ENSG00000170312	CDK1	protein_coding	-2.49625	1.30416e-19	3.28036e-18	5110.19
																			916	ENSG00000129757	CDKN1C	protein_coding	3.47327	1.31326e-19	3.29963e-18	185.18
																			917	ENSG00000128973	CLN6	protein_coding	-2.88477	1.39653e-19	3.50504e-18	173.247
																			918	ENSG00000168916	ZNF608	protein_coding	2.44228	1.46322e-19	3.6684e-18	492.839
																			919	ENSG00000203886	CYP17A1-AS1	antisense	4.32475	1.47621e-19	3.69696e-18	163.246
																			920	ENSG00000234546	RP3-510D11.2	lincRNA	3.96792	1.48097e-19	3.70484e-18	139.736
																			921	ENSG00000257167	TMPO-AS1	antisense	-2.39664	1.59466e-19	3.98491e-18	170.513
																			922	ENSG00000188177	ZC3H6	protein_coding	1.93532	1.64095e-19	4.09616e-18	2955.55
																			923	ENSG00000104889	RNASEH2A	protein_coding	-3.03614	1.64284e-19	4.09641e-18	201.73
																			924	ENSG00000164484	TMEM200A	protein_coding	-1.81948	1.74274e-19	4.34081e-18	13961.2
																			925	ENSG00000230606	AC159540.1	lincRNA	1.85847	1.75553e-19	4.36796e-18	1097.04
																			926	ENSG00000144283	PKP4	protein_coding	-1.59866	1.89037e-19	4.69836e-18	4094.65
																			927	ENSG00000159588	CCDC17	protein_coding	3.81145	1.9151e-19	4.7547e-18	138.336
																			928	ENSG00000115415	STAT1	protein_coding	-2.01724	1.92924e-19	4.78463e-18	7557.61
																			929	ENSG00000260604	RP1-140K8.5	lincRNA	-2.32528	2.0116e-19	4.98353e-18	80.5329
																			930	ENSG00000138356	AOX1	protein_coding	-1.64191	2.10949e-19	5.22042e-18	6414.02
																			931	ENSG00000204592	HLA-E	protein_coding	1.57697	2.1809e-19	5.39133e-18	22633.3
																			932	ENSG00000223704	RP1-90L6.2	lincRNA	4.77218	2.31338e-19	5.7127e-18	158.312
																			933	ENSG00000068976	PYGM	protein_coding	3.75862	2.33462e-19	5.75898e-18	176.441
																			934	ENSG00000197472	ZNF695	protein_coding	-3.42499	2.38957e-19	5.88823e-18	20.2162
																			935	ENSG00000172901	AQPEP	protein_coding	6.01617	2.54433e-19	6.25697e-18	118.698
																			936	ENSG00000250697	CTD-2066L21.3	lincRNA	-1.72826	2.54466e-19	6.25697e-18	422.895
																			937	ENSG00000214546	AC087491.2	lincRNA	7.38249	2.60805e-19	6.406e-18	141.273
																			938	ENSG00000158023	WDR66	protein_coding	1.94405	2.65699e-19	6.51926e-18	1168.62
																			939	ENSG00000141401	IMPA2	protein_coding	2.27874	2.71585e-19	6.65659e-18	469.425
																			940	ENSG00000023608	SNAPC1	protein_coding	-2.23895	2.82365e-19	6.91343e-18	2471.38
																			941	ENSG00000089289	IGBP1	protein_coding	1.60972	2.98824e-19	7.30864e-18	9290.88
																			942	ENSG00000257219	RP11-54A9.1	lincRNA	-2.62261	3.13222e-19	7.65266e-18	51.9073
																			943	ENSG00000005059	CCDC109B	protein_coding	-2.19475	3.15714e-19	7.70535e-18	937.62
																			944	ENSG00000117519	CNN3	protein_coding	-1.88313	3.19529e-19	7.7902e-18	8703.81
																			945	ENSG00000257151	PWAR6	lincRNA	2.30002	3.26386e-19	7.94896e-18	1877.43
																			946	ENSG00000272168	CASC15	lincRNA	2.34211	3.53867e-19	8.60914e-18	489.604
																			947	ENSG00000147509	RGS20	protein_coding	-2.83488	3.64877e-19	8.86762e-18	185.541
																			948	ENSG00000068650	ATP11A	protein_coding	-1.77901	3.87177e-19	9.39965e-18	356.31
																			949	ENSG00000221829	FANCG	protein_coding	-2.88107	3.88327e-19	9.41764e-18	236.299
																			950	ENSG00000118777	ABCG2	protein_coding	-2.66524	4.02338e-19	9.74718e-18	83.4928
																			951	ENSG00000005187	ACSM3	protein_coding	2.20379	4.17974e-19	1.01153e-17	434.02
																			952	ENSG00000164283	ESM1	protein_coding	-2.9828	4.18801e-19	1.01247e-17	634.226
																			953	ENSG00000127586	CHTF18	protein_coding	-3.4329	4.27534e-19	1.0325e-17	24.0694
																			954	ENSG00000182158	CREB3L2	protein_coding	1.70632	4.28521e-19	1.03379e-17	46335.6
																			955	ENSG00000160961	ZNF333	protein_coding	1.83317	4.50665e-19	1.08608e-17	5223.97
																			956	ENSG00000138764	CCNG2	protein_coding	2.36028	4.67671e-19	1.12588e-17	8503.96
																			957	ENSG00000134198	TSPAN2	protein_coding	-4.12816	4.68528e-19	1.12677e-17	10.0385
																			958	ENSG00000228775	WEE2-AS1	antisense	3.74577	4.80966e-19	1.15547e-17	207.265
																			959	ENSG00000151014	CCRN4L	protein_coding	-2.43656	4.86512e-19	1.16758e-17	74.9381
																			960	ENSG00000161912	ADCY10P1	pseudogene	1.98265	4.94928e-19	1.18654e-17	834.425
																			961	ENSG00000064115	TM7SF3	protein_coding	-1.61147	5.02496e-19	1.20343e-17	3218.14
																			962	ENSG00000141084	RANBP10	protein_coding	2.13886	5.05358e-19	1.20903e-17	4275.36
																			963	ENSG00000145220	LYAR	protein_coding	-1.89019	5.31475e-19	1.27019e-17	719.241
																			964	ENSG00000113448	PDE4D	protein_coding	2.27925	5.33435e-19	1.27355e-17	2998.43
																			965	ENSG00000129646	QRICH2	protein_coding	2.74904	5.61462e-19	1.33907e-17	1415.47
																			966	ENSG00000150051	MKX	protein_coding	3.96464	5.63832e-19	1.34333e-17	876.736
																			967	ENSG00000178921	PFAS	protein_coding	-2.2707	5.65075e-19	1.3449e-17	416.364
																			968	ENSG00000151090	THRB	protein_coding	1.70509	5.88471e-19	1.39914e-17	2694.9
																			969	ENSG00000213694	S1PR3	protein_coding	-1.8844	6.22573e-19	1.47869e-17	994.014
																			970	ENSG00000272733	KB-208E9.1	lincRNA	5.56549	6.25111e-19	1.48319e-17	121.275
																			971	ENSG00000111752	PHC1	protein_coding	1.619	6.28156e-19	1.48888e-17	4284.69
																			972	ENSG00000008083	JARID2	protein_coding	1.7133	6.88644e-19	1.63057e-17	2092.43
																			973	ENSG00000173727	AP000769.1	protein_coding	3.45238	7.09504e-19	1.67823e-17	155.9
																			974	ENSG00000225125	RANP4	pseudogene	3.71992	7.39299e-19	1.74692e-17	226.501
																			975	ENSG00000184898	RBM43	protein_coding	2.38219	7.66719e-19	1.80985e-17	7809.09
																			976	ENSG00000166451	CENPN	protein_coding	-2.02554	7.91914e-19	1.86741e-17	1646.47
																			977	ENSG00000163781	TOPBP1	protein_coding	-1.89654	7.98882e-19	1.88191e-17	4126.97
																			978	ENSG00000128284	APOL3	protein_coding	1.94993	8.22391e-19	1.93531e-17	1169.38
																			979	ENSG00000070785	EIF2B3	protein_coding	-1.78173	8.37082e-19	1.96787e-17	428.541
																			980	ENSG00000135318	NT5E	protein_coding	-2.12112	8.3819e-19	1.96846e-17	12390.5
																			981	ENSG00000184886	PIGW	protein_coding	-2.34768	8.76405e-19	2.05611e-17	662.165
																			982	ENSG00000186638	KIF24	protein_coding	-2.04442	8.94786e-19	2.0971e-17	237.251
																			983	ENSG00000147100	SLC16A2	protein_coding	-1.73525	9.45406e-19	2.21348e-17	2588.11
																			984	ENSG00000108379	WNT3	protein_coding	-1.71538	9.59081e-19	2.24322e-17	450.319
																			985	ENSG00000174844	DNAH12	protein_coding	4.54257	9.60198e-19	2.24355e-17	112.843
																			986	ENSG00000109927	TECTA	protein_coding	2.69363	9.85302e-19	2.29987e-17	260.722
																			987	ENSG00000000460	C1orf112	protein_coding	-1.91298	9.98666e-19	2.3287e-17	1008.31
																			988	ENSG00000119938	PPP1R3C	protein_coding	2.02258	1.03014e-18	2.39966e-17	23214.3
																			989	ENSG00000142046	TMEM91	protein_coding	2.29731	1.07853e-18	2.50983e-17	517.838
																			990	ENSG00000203734	ECT2L	protein_coding	5.90197	1.11803e-18	2.59914e-17	107.051
																			991	ENSG00000259901	RP5-991G20.4	antisense	-1.83594	1.12022e-18	2.60159e-17	251.466
																			992	ENSG00000182185	RAD51B	protein_coding	-2.02058	1.12419e-18	2.60818e-17	296.659
																			993	ENSG00000197748	WDR96	protein_coding	4.16176	1.19008e-18	2.75827e-17	116.619
																			994	ENSG00000143434	SEMA6C	protein_coding	2.80673	1.22828e-18	2.84352e-17	448.921
																			995	ENSG00000074803	SLC12A1	protein_coding	5.27748	1.22933e-18	2.84352e-17	127
																			996	ENSG00000125726	CD70	protein_coding	-2.2085	1.23314e-18	2.84946e-17	123.478
																			997	ENSG00000132510	KDM6B	protein_coding	2.98444	1.24874e-18	2.88263e-17	915.843
																			998	ENSG00000179094	PER1	protein_coding	3.33008	1.27058e-18	2.9301e-17	367.637
																			999	ENSG00000233822	HIST1H2BN	protein_coding	3.88085	1.2903e-18	2.97259e-17	226.16
																			1000	ENSG00000113368	LMNB1	protein_coding	-1.66336	1.36755e-18	3.14741e-17	2572.92
																			1001	ENSG00000272761	RP11-572C15.6	lincRNA	2.114	1.37865e-18	3.16979e-17	17727.7
																			1002	ENSG00000197604	AC022532.1	protein_coding	5.24688	1.395e-18	3.20418e-17	107.792
																			1003	ENSG00000206190	ATP10A	protein_coding	-2.34656	1.40672e-18	3.22788e-17	298.854
																			1004	ENSG00000116584	ARHGEF2	protein_coding	1.97021	1.43966e-18	3.30018e-17	9663.33
																			1005	ENSG00000175832	ETV4	protein_coding	-4.63144	1.47431e-18	3.37623e-17	5.98648
																			1006	ENSG00000189091	SF3B3	protein_coding	-1.77121	1.47588e-18	3.37648e-17	8005.99
																			1007	ENSG00000178623	GPR35	protein_coding	4.53724	1.50821e-18	3.44702e-17	111.799
																			1008	ENSG00000108960	MMD	protein_coding	-2.41787	1.6573e-18	3.78401e-17	261.653
																			1009	ENSG00000105926	MPP6	protein_coding	-2.32936	1.77123e-18	4.04012e-17	253.035
																			1010	ENSG00000242861	RP11-285F7.2	antisense	2.29289	1.77962e-18	4.05524e-17	422.431
																			1011	ENSG00000111186	WNT5B	protein_coding	-2.51698	1.84604e-18	4.20243e-17	372.536
																			1012	ENSG00000261786	RP4-555D20.2	lincRNA	-1.61642	2.01032e-18	4.57189e-17	2593.41
																			1013	ENSG00000206053	HN1L	protein_coding	-1.54363	2.16905e-18	4.92801e-17	2988.18
																			1014	ENSG00000232973	CYP1B1-AS1	antisense	2.80754	2.18841e-18	4.96709e-17	304.844
																			1015	ENSG00000169184	MN1	protein_coding	1.62773	2.28404e-18	5.17904e-17	11147.9
																			1016	ENSG00000166197	NOLC1	protein_coding	-1.52958	2.30933e-18	5.23122e-17	4187.45
																			1017	ENSG00000111729	CLEC4A	protein_coding	2.55271	2.33097e-18	5.27506e-17	260.356
																			1018	ENSG00000245573	BDNF-AS	antisense	4.39876	2.38532e-18	5.39274e-17	152.397
																			1019	ENSG00000153551	CMTM7	protein_coding	-2.45413	2.47871e-18	5.59838e-17	106.961
																			1020	ENSG00000130584	ZBTB46	protein_coding	1.99392	2.49217e-18	5.62326e-17	533.006
																			1021	ENSG00000100968	NFATC4	protein_coding	2.83143	2.82189e-18	6.36101e-17	5232.08
																			1022	ENSG00000141560	FN3KRP	protein_coding	-2.05794	2.84485e-18	6.40647e-17	1002.23
																			1023	ENSG00000075131	TIPIN	protein_coding	-2.65478	2.86625e-18	6.44835e-17	321.394
																			1024	ENSG00000137975	CLCA2	protein_coding	2.95079	3.01325e-18	6.77245e-17	577.035
																			1025	ENSG00000164463	CREBRF	protein_coding	2.3602	3.06584e-18	6.88393e-17	7804.9
																			1026	ENSG00000198547	C20orf203	lincRNA	5.87107	3.07411e-18	6.89578e-17	105.59
																			1027	ENSG00000243709	LEFTY1	protein_coding	6.22829	3.15022e-18	7.05963e-17	112.227
																			1028	ENSG00000272320	RP11-506K6.4	antisense	5.64257	3.17764e-18	7.11415e-17	108.134
																			1029	ENSG00000088970	PLK1S1	processed_transcript	2.14476	3.49537e-18	7.81787e-17	3698.68
																			1030	ENSG00000143322	ABL2	protein_coding	-1.71878	3.50041e-18	7.82156e-17	4253.49
																			1031	ENSG00000136824	SMC2	protein_coding	-2.31709	3.53116e-18	7.88261e-17	4871.03
																			1032	ENSG00000131351	HAUS8	protein_coding	-2.43261	3.63601e-18	8.10822e-17	145.992
																			1033	ENSG00000169946	ZFPM2	protein_coding	-2.51564	3.63928e-18	8.10822e-17	107.305
																			1034	ENSG00000103154	NECAB2	protein_coding	-3.54693	3.82958e-18	8.52396e-17	33.3618
																			1035	ENSG00000235706	DICER1-AS1	antisense	2.42457	4.21437e-18	9.37137e-17	411.146
																			1036	ENSG00000132334	PTPRE	protein_coding	-2.12735	4.31388e-18	9.5834e-17	221.114
																			1037	ENSG00000148019	CEP78	protein_coding	-2.12874	4.34648e-18	9.64651e-17	1891.4
																			1038	ENSG00000259939	RP11-77H9.5	antisense	4.71232	4.42515e-18	9.81163e-17	99.783
																			1039	ENSG00000253875	RP11-16P20.3	antisense	6.63017	4.45561e-18	9.86967e-17	114.974
																			1040	ENSG00000237945	LINC00649	antisense	1.65469	4.58214e-18	1.01402e-16	4449.2
																			1041	ENSG00000134668	SPOCD1	protein_coding	-2.85708	4.75309e-18	1.05084e-16	56.9598
																			1042	ENSG00000272221	XXbac-BPG181B23.7	lincRNA	2.01618	4.92034e-18	1.0866e-16	541.041
																			1043	ENSG00000221978	CCNL2	protein_coding	1.58261	4.9243e-18	1.0866e-16	5817.8
																			1044	ENSG00000176809	LRRC37A3	protein_coding	1.63224	4.94086e-18	1.08921e-16	4006.32
																			1045	ENSG00000138615	CILP	protein_coding	4.62485	5.34327e-18	1.1768e-16	120.954
																			1046	ENSG00000106399	RPA3	protein_coding	-1.80524	5.76842e-18	1.26922e-16	766.506
																			1047	ENSG00000223749	MIR503HG	lincRNA	-3.22647	5.87141e-18	1.29065e-16	14.9887
																			1048	ENSG00000111052	LIN7A	protein_coding	4.10359	6.17551e-18	1.3562e-16	175.008
																			1049	ENSG00000171791	BCL2	protein_coding	-1.96736	6.53096e-18	1.43289e-16	738.658
																			1050	ENSG00000132688	NES	protein_coding	-4.43596	6.77835e-18	1.48575e-16	4.45151
																			1051	ENSG00000261355	RP11-698N11.4	sense_overlapping	2.25469	6.79326e-18	1.4876e-16	978.741
																			1052	ENSG00000254607	RP11-115C10.1	antisense	3.48557	6.87092e-18	1.50318e-16	203.215
																			1053	ENSG00000262001	DLGAP1-AS2	antisense	2.09405	7.09804e-18	1.55139e-16	1051.64
																			1054	ENSG00000137819	PAQR5	protein_coding	2.07605	7.60755e-18	1.66113e-16	781.927
																			1055	ENSG00000077264	PAK3	protein_coding	2.05378	7.61455e-18	1.66113e-16	7036.21
																			1056	ENSG00000159905	ZNF221	protein_coding	1.94265	7.64605e-18	1.66642e-16	607.864
																			1057	ENSG00000196526	AFAP1	protein_coding	-1.78671	7.7479e-18	1.68702e-16	3952.42
																			1058	ENSG00000129028	THAP10	protein_coding	-2.66112	7.8901e-18	1.71636e-16	197.841
																			1059	ENSG00000272630	RP11-344N10.5	lincRNA	2.89163	8.07327e-18	1.75455e-16	237.208
																			1060	ENSG00000187210	GCNT1	protein_coding	-1.91428	8.10562e-18	1.75991e-16	2466.25
																			1061	ENSG00000271880	RP11-96C23.5	processed_transcript	3.18946	8.54005e-18	1.85249e-16	164.019
																			1062	ENSG00000089195	TRMT6	protein_coding	-1.76992	8.85847e-18	1.91975e-16	943.309
																			1063	ENSG00000225783	MIAT	lincRNA	2.10968	9.38021e-18	2.03091e-16	2020.98
																			1064	ENSG00000164949	GEM	protein_coding	1.75444	9.5921e-18	2.07483e-16	5299.25
																			1065	ENSG00000165501	LRR1	protein_coding	-2.3323	9.64023e-18	2.08329e-16	715.129
																			1066	ENSG00000182308	DCAF4L1	protein_coding	2.99107	1.05098e-17	2.2686e-16	275.261
																			1067	ENSG00000105643	ARRDC2	protein_coding	2.25618	1.05175e-17	2.2686e-16	3768.64
																			1068	ENSG00000048052	HDAC9	protein_coding	-2.40117	1.05304e-17	2.26927e-16	207.882
																			1069	ENSG00000135722	FBXL8	protein_coding	-3.91585	1.07437e-17	2.31307e-16	14.0363
																			1070	ENSG00000036672	USP2	protein_coding	3.69579	1.07754e-17	2.31771e-16	166.595
																			1071	ENSG00000153714	LURAP1L	protein_coding	2.38509	1.10377e-17	2.37193e-16	917.174
																			1072	ENSG00000087303	NID2	protein_coding	-1.58114	1.16578e-17	2.50283e-16	3155.63
																			1073	ENSG00000111788	RP11-22B23.1	pseudogene	-3.67273	1.17095e-17	2.5116e-16	31.7355
																			1074	ENSG00000221869	CEBPD	protein_coding	2.5311	1.2122e-17	2.59765e-16	941.407
																			1075	ENSG00000118894	FAM86A	protein_coding	-2.19309	1.2331e-17	2.63897e-16	183.926
																			1076	ENSG00000170054	SERPINA9	protein_coding	-2.89217	1.23378e-17	2.63897e-16	73.5645
																			1077	ENSG00000251143	RP11-849H4.4	antisense	3.17039	1.24704e-17	2.66486e-16	234.184
																			1078	ENSG00000100441	KHNYN	protein_coding	1.62174	1.3042e-17	2.78443e-16	8695.17
																			1079	ENSG00000178573	MAF	protein_coding	2.17594	1.33576e-17	2.84916e-16	8886.26
																			1080	ENSG00000070614	NDST1	protein_coding	-1.8537	1.396e-17	2.9749e-16	1985.08
																			1081	ENSG00000154928	EPHB1	protein_coding	-2.73214	1.41264e-17	3.00758e-16	37.0896
																			1082	ENSG00000185818	NAT8L	protein_coding	-2.49789	1.43272e-17	3.04751e-16	110.319
																			1083	ENSG00000133110	POSTN	protein_coding	-2.00607	1.43578e-17	3.0512e-16	36747.5
																			1084	ENSG00000135540	NHSL1	protein_coding	1.97645	1.54855e-17	3.2878e-16	1075.98
																			1085	ENSG00000011426	ANLN	protein_coding	-2.07088	1.61506e-17	3.42585e-16	11430
																			1086	ENSG00000140044	JDP2	protein_coding	2.19328	1.71437e-17	3.63318e-16	1197.26
																			1087	ENSG00000070159	PTPN3	protein_coding	-2.70322	1.71861e-17	3.6388e-16	36.1007
																			1088	ENSG00000130948	HSD17B3	protein_coding	7.12032	1.74565e-17	3.69266e-16	118.09
																			1089	ENSG00000183171	RP11-49C9.2	pseudogene	3.82487	1.77105e-17	3.74295e-16	126.929
																			1090	ENSG00000248587	GDNF-AS1	lincRNA	3.66453	1.79089e-17	3.78142e-16	174.027
																			1091	ENSG00000137507	LRRC32	protein_coding	-2.37393	2.03009e-17	4.28254e-16	344.671
																			1092	ENSG00000178409	BEND3	protein_coding	-2.41018	2.08904e-17	4.40287e-16	95.0415
																			1093	ENSG00000165704	HPRT1	protein_coding	-2.21674	2.23904e-17	4.71468e-16	1485.69
																			1094	ENSG00000159131	GART	protein_coding	-1.53744	2.24539e-17	4.72374e-16	4969.46
																			1095	ENSG00000154743	TSEN2	protein_coding	-1.67021	2.35872e-17	4.95762e-16	437.101
																			1096	ENSG00000213551	DNAJC9	protein_coding	-1.52651	2.38599e-17	5.01037e-16	3927.16
																			1097	ENSG00000073670	ADAM11	protein_coding	3.03711	2.40507e-17	5.04581e-16	204.818
																			1098	ENSG00000183484	GPR132	protein_coding	5.28475	2.41616e-17	5.06447e-16	96.9318
																			1099	ENSG00000091428	RAPGEF4	protein_coding	2.917	2.41979e-17	5.06746e-16	169.151
																			1100	ENSG00000151012	SLC7A11	protein_coding	2.20248	2.42741e-17	5.07881e-16	7818.74
																			1101	ENSG00000197905	TEAD4	protein_coding	-3.40707	2.47559e-17	5.1749e-16	61.6548
																			1102	ENSG00000163026	C2orf44	protein_coding	-1.72536	2.54612e-17	5.31751e-16	591.092
																			1103	ENSG00000146143	PRIM2	protein_coding	-1.95314	2.587e-17	5.39799e-16	1338.26
																			1104	ENSG00000173085	COQ2	protein_coding	-1.79424	2.74342e-17	5.71918e-16	1003.03
																			1105	ENSG00000126351	THRA	protein_coding	2.55234	2.79746e-17	5.82657e-16	4159.97
																			1106	ENSG00000212293	SNORA16	snoRNA	4.07876	3.01661e-17	6.27734e-16	129.664
																			1107	ENSG00000261742	LINC00922	lincRNA	3.89493	3.0761e-17	6.39534e-16	152.346
																			1108	ENSG00000186409	CCDC30	protein_coding	2.27772	3.32152e-17	6.89936e-16	573.45
																			1109	ENSG00000162073	PAQR4	protein_coding	-3.58678	3.34678e-17	6.94556e-16	52.1308
																			1110	ENSG00000129484	PARP2	protein_coding	-1.60099	3.39794e-17	7.04536e-16	2457.66
																			1111	ENSG00000273381	RP11-305L7.7	lincRNA	3.73384	3.51603e-17	7.28365e-16	145.708
																			1112	ENSG00000186951	PPARA	protein_coding	1.79172	3.53251e-17	7.31121e-16	1078.88
																			1113	ENSG00000248734	CTD-2260A17.1	antisense	3.08512	3.70742e-17	7.66633e-16	153.491
																			1114	ENSG00000258768	CTD-2292M16.8	lincRNA	2.03433	3.75006e-17	7.74754e-16	463.34
																			1115	ENSG00000131467	PSME3	protein_coding	-1.51255	3.76834e-17	7.77833e-16	5991.6
																			1116	ENSG00000179409	GEMIN4	protein_coding	-2.65929	3.81158e-17	7.86052e-16	242.199
																			1117	ENSG00000065361	ERBB3	protein_coding	-2.40073	3.84612e-17	7.92467e-16	64.0535
																			1118	ENSG00000129351	ILF3	protein_coding	-1.5295	3.95399e-17	8.13964e-16	5425.93
																			1119	ENSG00000136383	ALPK3	protein_coding	2.41856	4.20465e-17	8.6479e-16	233.916
																			1120	ENSG00000205755	CRLF2	protein_coding	3.16614	4.3969e-17	9.03523e-16	206.795
																			1121	ENSG00000111424	VDR	protein_coding	-2.12671	4.83564e-17	9.92794e-16	230.126
																			1122	ENSG00000140280	LYSMD2	protein_coding	-2.08831	4.84064e-17	9.92935e-16	134.293
																			1123	ENSG00000145604	SKP2	protein_coding	-1.93943	4.89439e-17	1.00307e-15	857.861
																			1124	ENSG00000135406	PRPH	protein_coding	3.50424	4.97913e-17	1.01953e-15	2002.36
																			1125	ENSG00000133083	DCLK1	protein_coding	-2.42533	5.06372e-17	1.03592e-15	209.289
																			1126	ENSG00000111348	ARHGDIB	protein_coding	-2.07032	5.2689e-17	1.07694e-15	283.844
																			1127	ENSG00000244219	GS1-259H13.2	lincRNA	3.15102	5.37087e-17	1.09681e-15	188.547
																			1128	ENSG00000118971	CCND2	protein_coding	5.46062	5.38035e-17	1.09775e-15	94.285
																			1129	ENSG00000171476	HOPX	protein_coding	-2.52973	5.385e-17	1.09775e-15	53.9163
																			1130	ENSG00000258725	PRC1-AS1	antisense	3.65	5.47565e-17	1.11524e-15	120.018
																			1131	ENSG00000222041	LINC00152	lincRNA	-2.12288	5.59144e-17	1.13782e-15	316.241
																			1132	ENSG00000182324	KCNJ14	protein_coding	2.84768	5.80715e-17	1.18067e-15	328.515
																			1133	ENSG00000182132	KCNIP1	protein_coding	-2.43789	5.83696e-17	1.18502e-15	89.9591
																			1134	ENSG00000080166	DCT	protein_coding	5.41554	5.83886e-17	1.18502e-15	90.5259
																			1135	ENSG00000179241	LDLRAD3	protein_coding	-1.75524	6.14538e-17	1.24613e-15	803.387
																			1136	ENSG00000265218	RP11-927P21.1	antisense	2.65003	6.3484e-17	1.28617e-15	257.54
																			1137	ENSG00000110756	HPS5	protein_coding	-1.70264	6.45162e-17	1.30593e-15	2648.62
																			1138	ENSG00000126749	EMG1	protein_coding	-1.6891	6.47432e-17	1.30937e-15	827.342
																			1139	ENSG00000135829	DHX9	protein_coding	-1.67599	6.54188e-17	1.32187e-15	9603.07
																			1140	ENSG00000171817	ZNF540	protein_coding	2.26639	6.66099e-17	1.34476e-15	606.65
																			1141	ENSG00000197816	CCDC180	protein_coding	2.4298	6.85209e-17	1.38213e-15	327.072
																			1142	ENSG00000164002	EXO5	protein_coding	-1.66919	6.89347e-17	1.38926e-15	333.398
																			1143	ENSG00000197283	SYNGAP1	protein_coding	2.42478	7.16428e-17	1.44257e-15	5111.58
																			1144	ENSG00000136010	ALDH1L2	protein_coding	1.7997	7.18069e-17	1.44461e-15	11535.6
																			1145	ENSG00000102967	DHODH	protein_coding	-2.93381	7.59894e-17	1.52742e-15	38.0623
																			1146	ENSG00000101004	NINL	protein_coding	2.50029	7.65302e-17	1.53695e-15	290.128
																			1147	ENSG00000167081	PBX3	protein_coding	-1.96903	7.78401e-17	1.56189e-15	511.255
																			1148	ENSG00000155962	CLIC2	protein_coding	2.13903	7.83196e-17	1.57014e-15	944.445
																			1149	ENSG00000149929	HIRIP3	protein_coding	-2.5902	7.8478e-17	1.57195e-15	174.994
																			1150	ENSG00000196268	ZNF493	protein_coding	2.24174	7.92218e-17	1.58547e-15	5062.01
																			1151	ENSG00000159199	ATP5G1	protein_coding	-2.09009	8.1249e-17	1.62463e-15	724.961
																			1152	ENSG00000251179	RP11-893F2.9	antisense	2.72891	8.22141e-17	1.6425e-15	285.532
																			1153	ENSG00000272789	RP11-286H15.1	antisense	-3.8499	8.53432e-17	1.70353e-15	8.05697
																			1154	ENSG00000116455	WDR77	protein_coding	-1.73799	8.61321e-17	1.71779e-15	288.202
																			1155	ENSG00000264083	RP11-227G15.9	lincRNA	5.10278	9.30424e-17	1.854e-15	99.636
																			1156	ENSG00000011478	QPCTL	protein_coding	2.5763	9.32874e-17	1.85727e-15	1037.11
																			1157	ENSG00000231185	AC005592.2	antisense	-4.77032	9.4491e-17	1.87961e-15	2.49865
																			1158	ENSG00000260948	RP11-552M11.8	sense_overlapping	3.74298	9.67136e-17	1.92216e-15	180.152
																			1159	ENSG00000272720	CTA-228A9.3	lincRNA	2.37344	9.71577e-17	1.92932e-15	339.196
																			1160	ENSG00000258733	CTD-2341M24.1	lincRNA	3.69073	9.91874e-17	1.96793e-15	166.174
																			1161	ENSG00000170222	ADPRM	protein_coding	1.74984	1.0202e-16	2.02239e-15	1205.67
																			1162	ENSG00000235888	AF064858.8	lincRNA	6.97277	1.07076e-16	2.12078e-15	103.024
																			1163	ENSG00000143549	TPM3	protein_coding	-1.55394	1.09163e-16	2.16026e-15	17179
																			1164	ENSG00000168918	INPP5D	protein_coding	3.75573	1.12524e-16	2.22486e-15	128.907
																			1165	ENSG00000157823	AP3S2	protein_coding	1.55196	1.14738e-16	2.2667e-15	2291.32
																			1166	ENSG00000151725	CENPU	protein_coding	-2.23377	1.19794e-16	2.36455e-15	2794.61
																			1167	ENSG00000176619	LMNB2	protein_coding	-2.4743	1.23491e-16	2.43543e-15	464.801
																			1168	ENSG00000272909	CTD-2555O16.4	antisense	3.35766	1.2438e-16	2.45087e-15	223.39
																			1169	ENSG00000135454	B4GALNT1	protein_coding	-2.38118	1.26525e-16	2.491e-15	101.837
																			1170	ENSG00000135324	MRAP2	protein_coding	-2.11752	1.31865e-16	2.59391e-15	164.216
																			1171	ENSG00000119771	KLHL29	protein_coding	-2.10884	1.32289e-16	2.60002e-15	101.274
																			1172	ENSG00000108932	SLC16A6	protein_coding	-4.33814	1.32523e-16	2.6024e-15	5.02551
																			1173	ENSG00000152779	SLC16A12	protein_coding	-3.45886	1.33373e-16	2.61686e-15	12.0251
																			1174	ENSG00000099204	ABLIM1	protein_coding	1.61146	1.35433e-16	2.65502e-15	49278.8
																			1175	ENSG00000160712	IL6R	protein_coding	1.74592	1.37317e-16	2.68967e-15	1445.81
																			1176	ENSG00000234883	MIR155HG	lincRNA	-4.22533	1.40087e-16	2.74158e-15	6.86978
																			1177	ENSG00000011198	ABHD5	protein_coding	-1.77648	1.40631e-16	2.74989e-15	2600.12
																			1178	ENSG00000239521	GATS	pseudogene	2.17618	1.43911e-16	2.81164e-15	393.429
																			1179	ENSG00000227398	KIF9-AS1	antisense	2.1923	1.49847e-16	2.92512e-15	599.625
																			1180	ENSG00000163536	SERPINI1	protein_coding	2.34122	1.50696e-16	2.93921e-15	786.531
																			1181	ENSG00000168309	FAM107A	protein_coding	-3.10608	1.54771e-16	3.01613e-15	14.8338
																			1182	ENSG00000176974	SHMT1	protein_coding	-1.90122	1.55797e-16	3.03357e-15	660.66
																			1183	ENSG00000063438	AHRR	protein_coding	2.07323	1.56849e-16	3.05147e-15	355.008
																			1184	ENSG00000126562	WNK4	protein_coding	3.82432	1.70378e-16	3.31187e-15	153.57
																			1185	ENSG00000073849	ST6GAL1	protein_coding	1.68932	1.72147e-16	3.34343e-15	2733.55
																			1186	ENSG00000182901	RGS7	protein_coding	-2.01091	1.75117e-16	3.39825e-15	616.361
																			1187	ENSG00000266753	RP11-690G19.3	lincRNA	1.64016	1.76379e-16	3.41984e-15	1112.45
																			1188	ENSG00000143199	ADCY10	protein_coding	3.09864	1.81075e-16	3.50794e-15	165.942
																			1189	ENSG00000244045	TMEM199	protein_coding	-1.77008	1.87199e-16	3.62355e-15	601.533
																			1190	ENSG00000158169	FANCC	protein_coding	-1.64843	1.87888e-16	3.63381e-15	388.755
																			1191	ENSG00000096696	DSP	protein_coding	1.40211	1.89905e-16	3.66975e-15	113471
																			1192	ENSG00000095002	MSH2	protein_coding	-2.18309	1.9025e-16	3.67332e-15	2082.72
																			1193	ENSG00000076555	ACACB	protein_coding	1.92258	1.93418e-16	3.73136e-15	1899.67
																			1194	ENSG00000164125	FAM198B	protein_coding	-1.95171	1.98067e-16	3.81784e-15	642.466
																			1195	ENSG00000242221	PSG2	protein_coding	-1.69641	2.03402e-16	3.9174e-15	371.631
																			1196	ENSG00000120738	EGR1	protein_coding	-3.58215	2.05184e-16	3.94842e-15	76.7703
																			1197	ENSG00000137193	PIM1	protein_coding	1.58949	2.11204e-16	4.06087e-15	5158.46
																			1198	ENSG00000149633	KIAA1755	protein_coding	-3.56559	2.12118e-16	4.07505e-15	19.0152
																			1199	ENSG00000157036	EXOG	protein_coding	-1.75207	2.21793e-16	4.25735e-15	775.064
																			1200	ENSG00000151967	SCHIP1	protein_coding	-2.43178	2.22662e-16	4.27047e-15	63.9269
																			1201	ENSG00000163545	NUAK2	protein_coding	-3.33399	2.24858e-16	4.309e-15	20.2871
																			1202	ENSG00000102743	SLC25A15	protein_coding	-2.33653	2.33525e-16	4.46917e-15	151.012
																			1203	ENSG00000152642	GPD1L	protein_coding	-1.90145	2.33604e-16	4.46917e-15	717.316
																			1204	ENSG00000272659	AP000295.10	lincRNA	3.39873	2.3552e-16	4.50208e-15	166.124
																			1205	ENSG00000172379	ARNT2	protein_coding	-1.90217	2.37962e-16	4.54498e-15	1495.09
																			1206	ENSG00000237223	SULT1C2P1	pseudogene	2.85695	2.40256e-16	4.58499e-15	183.438
																			1207	ENSG00000105856	HBP1	protein_coding	2.06171	2.4197e-16	4.61388e-15	16429
																			1208	ENSG00000235109	ZSCAN31	protein_coding	1.73571	2.44413e-16	4.65643e-15	768.478
																			1209	ENSG00000251317	KLF17P2	pseudogene	-4.51957	2.44607e-16	4.65643e-15	3.00402
																			1210	ENSG00000197771	MCMBP	protein_coding	-1.6306	2.48282e-16	4.72249e-15	5475.39
																			1211	ENSG00000092201	SUPT16H	protein_coding	-1.53431	2.50159e-16	4.75426e-15	12222.5
																			1212	ENSG00000165060	FXN	protein_coding	-1.74866	2.50576e-16	4.75826e-15	305.908
																			1213	ENSG00000221818	EBF2	protein_coding	-3.19299	2.53609e-16	4.81188e-15	17.0996
																			1214	ENSG00000139211	AMIGO2	protein_coding	-1.8844	2.70175e-16	5.11825e-15	3362.51
																			1215	ENSG00000166226	CCT2	protein_coding	-1.44923	2.70201e-16	5.11825e-15	10153.8
																			1216	ENSG00000185090	MANEAL	protein_coding	-1.98076	2.71195e-16	5.13286e-15	273.337
																			1217	ENSG00000088340	FER1L4	pseudogene	5.878	2.72427e-16	5.15193e-15	1581.77
																			1218	ENSG00000265263	RP11-135L13.4	antisense	3.48892	2.76941e-16	5.23301e-15	122.381
																			1219	ENSG00000085491	SLC25A24	protein_coding	-1.97651	2.80336e-16	5.29281e-15	1830.81
																			1220	ENSG00000154035	C17orf103	protein_coding	2.12486	2.97867e-16	5.6192e-15	897.904
																			1221	ENSG00000011021	CLCN6	protein_coding	1.92018	2.99806e-16	5.65113e-15	2778.48
																			1222	ENSG00000161542	PRPSAP1	protein_coding	1.44974	3.08148e-16	5.80361e-15	10159.6
																			1223	ENSG00000215271	HOMEZ	protein_coding	1.78337	3.22151e-16	6.06238e-15	1229.92
																			1224	ENSG00000156475	PPP2R2B	protein_coding	-1.76335	3.36133e-16	6.32034e-15	178.586
																			1225	ENSG00000012822	CALCOCO1	protein_coding	2.16971	3.36528e-16	6.3226e-15	9761.55
																			1226	ENSG00000168806	LCMT2	protein_coding	-1.61553	3.47768e-16	6.52845e-15	595.12
																			1227	ENSG00000163328	GPR155	protein_coding	1.84839	3.51438e-16	6.59198e-15	1175.71
																			1228	ENSG00000141052	MYOCD	protein_coding	3.32725	3.56161e-16	6.67512e-15	143.211
																			1229	ENSG00000156471	PTDSS1	protein_coding	-1.58848	3.58381e-16	6.71126e-15	2912.49
																			1230	ENSG00000185379	RAD51D	protein_coding	-1.72832	3.66187e-16	6.85186e-15	357.967
																			1231	ENSG00000254300	LINC01111	lincRNA	-3.21771	3.70732e-16	6.93128e-15	19.763
																			1232	ENSG00000215022	RP1-257A7.4	antisense	2.87301	3.73263e-16	6.97293e-15	164.723
																			1233	ENSG00000156642	NPTN	protein_coding	-1.59788	4.05377e-16	7.56671e-15	5151.48
																			1234	ENSG00000273123	RP11-9N20.3	antisense	4.53236	4.06183e-16	7.57562e-15	149.374
																			1235	ENSG00000120549	KIAA1217	protein_coding	1.68555	4.12559e-16	7.6883e-15	8531.05
																			1236	ENSG00000256533	RP11-212D19.5	pseudogene	4.16136	4.18836e-16	7.79895e-15	129.266
																			1237	ENSG00000040275	SPDL1	protein_coding	-2.07129	4.52373e-16	8.41662e-15	4360.2
																			1238	ENSG00000268896	RP11-256I23.1	antisense	5.07174	4.53122e-16	8.42375e-15	97.1404
																			1239	ENSG00000143061	IGSF3	protein_coding	1.62794	4.56564e-16	8.4809e-15	1258.06
																			1240	ENSG00000187522	HSPA14	protein_coding	-1.87978	4.61322e-16	8.56235e-15	1888.37
																			1241	ENSG00000251615	RP11-774O3.3	lincRNA	2.4332	4.62305e-16	8.57368e-15	210.03
																			1242	ENSG00000178966	RMI1	protein_coding	-2.20361	4.66775e-16	8.64962e-15	1091.46
																			1243	ENSG00000226029	RP4-798A10.2	lincRNA	3.61808	4.82423e-16	8.93239e-15	131.728
																			1244	ENSG00000184220	CMSS1	protein_coding	-1.81753	4.97762e-16	9.20899e-15	1294.03
																			1245	ENSG00000165030	NFIL3	protein_coding	1.70424	4.99248e-16	9.22906e-15	4585.96
																			1246	ENSG00000170581	STAT2	protein_coding	1.50425	5.02716e-16	9.28572e-15	30091.7
																			1247	ENSG00000150054	MPP7	protein_coding	-1.7978	5.07483e-16	9.36625e-15	658.625
																			1248	ENSG00000166349	RAG1	protein_coding	2.94042	5.58634e-16	1.03021e-14	217.096
																			1249	ENSG00000142149	HUNK	protein_coding	-3.06814	5.592e-16	1.03042e-14	26.3885
																			1250	ENSG00000230444	TFAMP1	pseudogene	6.33759	5.59773e-16	1.03065e-14	94.0833
																			1251	ENSG00000073008	PVR	protein_coding	-2.12423	5.6785e-16	1.04469e-14	1255.41
																			1252	ENSG00000136875	PRPF4	protein_coding	-1.46108	5.77091e-16	1.06084e-14	2297.65
																			1253	ENSG00000245750	RP11-279F6.1	lincRNA	3.71648	5.8412e-16	1.07291e-14	121.551
																			1254	ENSG00000244480	AC005154.7	pseudogene	3.30423	5.9378e-16	1.08978e-14	116.458
																			1255	ENSG00000135045	C9orf40	protein_coding	-1.99859	5.99916e-16	1.10016e-14	507.639
																			1256	ENSG00000129187	DCTD	protein_coding	-1.56421	6.04069e-16	1.1069e-14	4000.1
																			1257	ENSG00000120437	ACAT2	protein_coding	-1.44337	6.06186e-16	1.10989e-14	2268.53
																			1258	ENSG00000116690	PRG4	protein_coding	1.75533	6.16891e-16	1.1286e-14	79859.3
																			1259	ENSG00000100918	REC8	protein_coding	2.56218	6.35512e-16	1.16174e-14	461.543
																			1260	ENSG00000175792	RUVBL1	protein_coding	-1.81539	6.39166e-16	1.16749e-14	1318.5
																			1261	ENSG00000084734	GCKR	protein_coding	-4.93505	6.5181e-16	1.18964e-14	2.23518
																			1262	ENSG00000223786	RP11-554D15.1	lincRNA	3.95894	6.68894e-16	1.21986e-14	132.535
																			1263	ENSG00000071242	RPS6KA2	protein_coding	-1.53704	6.96395e-16	1.269e-14	5233.61
																			1264	ENSG00000048162	NOP16	protein_coding	-1.96028	7.072e-16	1.28767e-14	306.591
																			1265	ENSG00000087299	L2HGDH	protein_coding	-1.81323	7.59657e-16	1.3821e-14	283.267
																			1266	ENSG00000006530	AGK	protein_coding	-1.53916	7.61646e-16	1.38462e-14	1469.11
																			1267	ENSG00000148229	POLE3	protein_coding	-1.57753	7.90687e-16	1.43628e-14	2877.15
																			1268	ENSG00000196247	ZNF107	protein_coding	-2.25581	8.15624e-16	1.48041e-14	1046.29
																			1269	ENSG00000174059	CD34	protein_coding	-3.58433	8.2557e-16	1.49728e-14	9.48336
																			1270	ENSG00000164163	ABCE1	protein_coding	-2.08647	8.33143e-16	1.50982e-14	5664.86
																			1271	ENSG00000174473	GALNTL6	protein_coding	4.73798	8.56083e-16	1.55018e-14	107.743
																			1272	ENSG00000196605	ZNF846	protein_coding	1.98101	8.62286e-16	1.56018e-14	1949.7
																			1273	ENSG00000229153	EPHA1-AS1	antisense	6.81715	8.64215e-16	1.56244e-14	91.1826
																			1274	ENSG00000099338	CATSPERG	protein_coding	2.98323	8.73994e-16	1.57888e-14	452.196
																			1275	ENSG00000074416	MGLL	protein_coding	-2.10471	8.90841e-16	1.60806e-14	3245.6
																			1276	ENSG00000260855	RP11-439E19.10	antisense	2.58684	9.07915e-16	1.63759e-14	772.184
																			1277	ENSG00000223573	TINCR	lincRNA	4.4571	9.35843e-16	1.68664e-14	92.5767
																			1278	ENSG00000237697	LINC00312	lincRNA	2.54089	9.74296e-16	1.75457e-14	483.508
																			1279	ENSG00000267374	LINC00669	lincRNA	-3.11587	9.81032e-16	1.76532e-14	22.6031
																			1280	ENSG00000153044	CENPH	protein_coding	-2.37026	1.04965e-15	1.88731e-14	579.819
																			1281	ENSG00000229321	AC008269.2	lincRNA	5.16793	1.06038e-15	1.90513e-14	90.6695
																			1282	ENSG00000104884	ERCC2	protein_coding	-2.82201	1.13767e-15	2.04239e-14	212.336
																			1283	ENSG00000215068	AC025171.1	antisense	1.90011	1.15535e-15	2.07251e-14	472.168
																			1284	ENSG00000255090	RP11-820L6.1	processed_transcript	1.78246	1.17587e-15	2.10769e-14	500.995
																			1285	ENSG00000178201	VN1R1	protein_coding	2.36243	1.18558e-15	2.12343e-14	278.708
																			1286	ENSG00000259529	RP11-468E2.4	protein_coding	2.83883	1.20839e-15	2.1626e-14	232.557
																			1287	ENSG00000092820	EZR	protein_coding	-1.53371	1.22791e-15	2.19583e-14	4170.68
																			1288	ENSG00000136688	IL36G	protein_coding	4.07779	1.25759e-15	2.24717e-14	93.4966
																			1289	ENSG00000100162	CENPM	protein_coding	-4.98668	1.31698e-15	2.35147e-14	2.23518
																			1290	ENSG00000180769	WDFY3-AS2	processed_transcript	2.036	1.32101e-15	2.35682e-14	2491.29
																			1291	ENSG00000174600	CMKLR1	protein_coding	-3.05943	1.33447e-15	2.379e-14	44.3205
																			1292	ENSG00000173638	SLC19A1	protein_coding	-4.14975	1.37293e-15	2.44567e-14	7.49008
																			1293	ENSG00000166839	ANKDD1A	protein_coding	1.99003	1.4138e-15	2.51652e-14	806.858
																			1294	ENSG00000143878	RHOB	protein_coding	-1.81402	1.46545e-15	2.60644e-14	1893.12
																			1295	ENSG00000078018	MAP2	protein_coding	-1.92731	1.50796e-15	2.67997e-14	1179.43
																			1296	ENSG00000012963	UBR7	protein_coding	-1.60657	1.51154e-15	2.68427e-14	3847.14
																			1297	ENSG00000167693	NXN	protein_coding	-2.869	1.54082e-15	2.73416e-14	89.1192
																			1298	ENSG00000255121	RP11-110I1.12	lincRNA	-2.46937	1.5886e-15	2.81677e-14	37.1727
																			1299	ENSG00000269696	AC007228.11	antisense	3.03059	1.61277e-15	2.85742e-14	173.913
																			1300	ENSG00000168243	GNG4	protein_coding	-1.87525	1.65103e-15	2.92296e-14	183.607
																			1301	ENSG00000197168	NEK5	protein_coding	5.83393	1.65652e-15	2.93043e-14	84.2
																			1302	ENSG00000115350	POLE4	protein_coding	-1.6189	1.69186e-15	2.99064e-14	497.693
																			1303	ENSG00000183579	ZNRF3	protein_coding	-2.11827	1.80396e-15	3.18635e-14	83.188
																			1304	ENSG00000163950	SLBP	protein_coding	-1.63359	1.8193e-15	3.21098e-14	4418.07
																			1305	ENSG00000106034	CPED1	protein_coding	-1.7502	1.84678e-15	3.25699e-14	1842.53
																			1306	ENSG00000273329	RP11-448A19.1	lincRNA	1.9358	1.87643e-15	3.30675e-14	591.184
																			1307	ENSG00000006652	IFRD1	protein_coding	1.75279	1.99491e-15	3.51284e-14	32980.6
																			1308	ENSG00000145949	MYLK4	protein_coding	2.24656	2.13122e-15	3.75e-14	371.415
																			1309	ENSG00000133101	CCNA1	protein_coding	6.21701	2.16312e-15	3.80323e-14	86.0666
																			1310	ENSG00000153879	CEBPG	protein_coding	1.63381	2.25157e-15	3.95572e-14	8088.48
																			1311	ENSG00000125354	SEPT6	protein_coding	1.46218	2.37835e-15	4.17527e-14	3932.2
																			1312	ENSG00000162062	C16orf59	protein_coding	-4.38899	2.48198e-15	4.35387e-14	5.31958
																			1313	ENSG00000177602	GSG2	protein_coding	-1.70952	2.52894e-15	4.43287e-14	343.953
																			1314	ENSG00000169239	CA5B	protein_coding	1.73034	2.56095e-15	4.48556e-14	2435.31
																			1315	ENSG00000260534	RP11-1006G14.4	sense_overlapping	2.6214	2.58184e-15	4.5187e-14	339.661
																			1316	ENSG00000133302	ANKRD32	protein_coding	-1.93288	2.60032e-15	4.5476e-14	800.371
																			1317	ENSG00000122862	SRGN	protein_coding	-1.47144	2.65644e-15	4.64221e-14	18589.2
																			1318	ENSG00000172927	MYEOV	protein_coding	-3.67304	2.703e-15	4.72e-14	12.1808
																			1319	ENSG00000178031	ADAMTSL1	protein_coding	-1.98983	2.80376e-15	4.89223e-14	331.108
																			1320	ENSG00000132640	BTBD3	protein_coding	-1.77748	2.87016e-15	5.0043e-14	1429.62
																			1321	ENSG00000131238	PPT1	protein_coding	-1.65933	2.94165e-15	5.12506e-14	3042.31
																			1322	ENSG00000225328	AC019100.3	antisense	4.59714	2.97271e-15	5.17526e-14	96.6371
																			1323	ENSG00000263618	RP11-527H14.4	lincRNA	-6.2	3.0549e-15	5.31432e-14	0.263467
																			1324	ENSG00000176225	RTTN	protein_coding	-1.64915	3.12135e-15	5.42582e-14	1615.33
																			1325	ENSG00000148842	CNNM2	protein_coding	1.4887	3.12731e-15	5.43208e-14	2027.2
																			1326	ENSG00000204410	MSH5	protein_coding	-2.09453	3.1807e-15	5.52066e-14	115.935
																			1327	ENSG00000113083	LOX	protein_coding	-1.9822	3.3327e-15	5.78011e-14	23622.8
																			1328	ENSG00000226053	RP5-1070A16.1	lincRNA	-4.41527	3.35732e-15	5.81843e-14	3.04715
																			1329	ENSG00000220563	PKMP3	pseudogene	3.20455	3.44275e-15	5.96199e-14	134.681
																			1330	ENSG00000161547	SRSF2	protein_coding	-1.69275	3.51401e-15	6.08083e-14	6756.61
																			1331	ENSG00000110619	CARS	protein_coding	1.87061	3.5523e-15	6.14246e-14	6761.4
																			1332	ENSG00000213390	ARHGAP19	protein_coding	-1.63178	3.60627e-15	6.2275e-14	524.293
																			1333	ENSG00000176142	TMEM39A	protein_coding	1.50878	3.60689e-15	6.2275e-14	6247.11
																			1334	ENSG00000160208	RRP1B	protein_coding	-1.50222	3.86393e-15	6.66629e-14	2411.97
																			1335	ENSG00000054967	RELT	protein_coding	-3.41091	3.8907e-15	6.70744e-14	20.4017
																			1336	ENSG00000171227	TMEM37	protein_coding	-3.26283	4.02558e-15	6.93045e-14	28.415
																			1337	ENSG00000196787	HIST1H2AG	protein_coding	2.85953	4.02607e-15	6.93045e-14	151.228
																			1338	ENSG00000205978	NYNRIN	protein_coding	2.77531	4.08354e-15	7.02412e-14	274.89
																			1339	ENSG00000185630	PBX1	protein_coding	1.56827	4.13243e-15	7.10291e-14	16484.2
																			1340	ENSG00000135502	SLC26A10	protein_coding	2.37087	4.15411e-15	7.13483e-14	724.624
																			1341	ENSG00000126878	AIF1L	protein_coding	-3.21737	4.18322e-15	7.17949e-14	15.9897
																			1342	ENSG00000101773	RBBP8	protein_coding	-2.00396	4.34709e-15	7.45517e-14	2136.14
																			1343	ENSG00000113248	PCDHB15	protein_coding	2.9363	4.36134e-15	7.47403e-14	186.595
																			1344	ENSG00000118503	TNFAIP3	protein_coding	-1.53875	4.37055e-15	7.48424e-14	1448.48
																			1345	ENSG00000135622	SEMA4F	protein_coding	-1.94147	4.40139e-15	7.53145e-14	426.387
																			1346	ENSG00000255158	RP11-754B17.1	antisense	5.16502	4.43945e-15	7.59093e-14	75.5275
																			1347	ENSG00000172361	CCDC11	protein_coding	2.96615	4.45649e-15	7.61441e-14	147.726
																			1348	ENSG00000233237	LINC00472	lincRNA	-2.52947	4.53925e-15	7.75006e-14	83.8644
																			1349	ENSG00000139734	DIAPH3	protein_coding	-1.92783	4.65708e-15	7.94535e-14	4900.49
																			1350	ENSG00000169258	GPRIN1	protein_coding	-3.65129	4.69873e-15	8.01047e-14	17.6014
																			1351	ENSG00000187736	NHEJ1	protein_coding	3.30523	4.8352e-15	8.23702e-14	187.083
																			1352	ENSG00000163808	KIF15	protein_coding	-1.95517	4.98482e-15	8.48563e-14	1810.35
																			1353	ENSG00000158470	B4GALT5	protein_coding	-1.5045	5.04287e-15	8.5781e-14	2235.43
																			1354	ENSG00000125384	PTGER2	protein_coding	-2.89497	5.09057e-15	8.65284e-14	20.3024
																			1355	ENSG00000197467	COL13A1	protein_coding	-2.52248	5.23665e-15	8.89458e-14	49.113
																			1356	ENSG00000108852	MPP2	protein_coding	-6.6952	5.24771e-15	8.90678e-14	0
																			1357	ENSG00000196559	LINC00610	lincRNA	2.75093	5.43143e-15	9.21182e-14	152.622
																			1358	ENSG00000188985	DHFRP1	pseudogene	-3.75773	5.69499e-15	9.65171e-14	5.93354
																			1359	ENSG00000169857	AVEN	protein_coding	-1.43863	5.71972e-15	9.68649e-14	1962.24
																			1360	ENSG00000101447	FAM83D	protein_coding	-1.55867	5.75796e-15	9.74408e-14	1400.16
																			1361	ENSG00000113389	NPR3	protein_coding	-1.64887	5.94128e-15	1.00469e-13	556.041
																			1362	ENSG00000151414	NEK7	protein_coding	-2.17928	6.12819e-15	1.03554e-13	7986.21
																			1363	ENSG00000171444	MCC	protein_coding	1.72705	6.20327e-15	1.04746e-13	4010.81
																			1364	ENSG00000242220	TCP10L	protein_coding	4.17248	6.25325e-15	1.05512e-13	79.9229
																			1365	ENSG00000163508	EOMES	protein_coding	3.95221	6.36084e-15	1.07249e-13	90.1414
																			1366	ENSG00000218416	AC110619.2	protein_coding	6.68933	6.61529e-15	1.11457e-13	85.6929
																			1367	ENSG00000128708	HAT1	protein_coding	-2.13487	6.71845e-15	1.13113e-13	3150.75
																			1368	ENSG00000137807	KIF23	protein_coding	-1.67337	7.04784e-15	1.18572e-13	8547.19
																			1369	ENSG00000147174	ACRC	protein_coding	1.84858	7.15083e-15	1.20217e-13	452.014
																			1370	ENSG00000167522	ANKRD11	protein_coding	1.41341	7.23485e-15	1.2154e-13	12270.8
																			1371	ENSG00000206538	VGLL3	protein_coding	-2.09659	7.2461e-15	1.2164e-13	1711.16
																			1372	ENSG00000172340	SUCLG2	protein_coding	-1.6484	7.38055e-15	1.23807e-13	2583.17
																			1373	ENSG00000272279	RP11-157J24.2	lincRNA	3.66152	7.51808e-15	1.26022e-13	95.4369
																			1374	ENSG00000101407	TTI1	protein_coding	-1.40863	8.11598e-15	1.35946e-13	1228.97
																			1375	ENSG00000188659	FAM154B	protein_coding	2.54035	8.1226e-15	1.35957e-13	176.761
																			1376	ENSG00000127241	MASP1	protein_coding	2.35321	8.23347e-15	1.37713e-13	586.178
																			1377	ENSG00000152465	NMT2	protein_coding	-1.52343	8.31424e-15	1.38963e-13	3512.39
																			1378	ENSG00000139289	PHLDA1	protein_coding	-1.79694	8.80882e-15	1.47123e-13	4247.69
																			1379	ENSG00000163376	KBTBD8	protein_coding	-2.23008	9.19043e-15	1.53385e-13	184.807
																			1380	ENSG00000065621	GSTO2	protein_coding	2.68719	9.31522e-15	1.55355e-13	544.88
																			1381	ENSG00000106772	PRUNE2	protein_coding	1.59884	9.38725e-15	1.56443e-13	57968.5
																			1382	ENSG00000265579	RP11-713C5.1	sense_intronic	2.91322	9.6312e-15	1.60392e-13	561.894
																			1383	ENSG00000272323	CTD-2517O10.6	antisense	2.79395	9.66452e-15	1.60831e-13	167.593
																			1384	ENSG00000119326	CTNNAL1	protein_coding	-1.91457	9.83485e-15	1.63547e-13	3446.27
																			1385	ENSG00000173706	HEG1	protein_coding	-1.33832	1.01865e-14	1.69273e-13	12067.4
																			1386	ENSG00000162734	PEA15	protein_coding	-1.66598	1.03374e-14	1.71656e-13	15055.2
																			1387	ENSG00000242086	LINC00969	lincRNA	1.71514	1.03884e-14	1.72379e-13	3550.83
																			1388	ENSG00000145431	PDGFC	protein_coding	-1.822	1.0928e-14	1.81202e-13	3281.21
																			1389	ENSG00000126759	CFP	protein_coding	2.87199	1.10078e-14	1.82393e-13	187.819
																			1390	ENSG00000132357	CARD6	protein_coding	1.46422	1.11524e-14	1.84657e-13	5401.67
																			1391	ENSG00000143344	RGL1	protein_coding	-1.45413	1.11713e-14	1.84836e-13	906.735
																			1392	ENSG00000122477	LRRC39	protein_coding	3.4672	1.12177e-14	1.85471e-13	208.142
																			1393	ENSG00000213853	EMP2	protein_coding	-1.36835	1.1309e-14	1.86847e-13	1896.92
																			1394	ENSG00000123636	BAZ2B	protein_coding	1.918	1.13199e-14	1.86892e-13	9002.09
																			1395	ENSG00000204055	RP11-247A12.2	antisense	4.57194	1.13871e-14	1.87866e-13	84.9428
																			1396	ENSG00000103194	USP10	protein_coding	-1.38107	1.14542e-14	1.88839e-13	2964.63
																			1397	ENSG00000173145	NOC3L	protein_coding	-1.9677	1.15001e-14	1.8946e-13	1538.75
																			1398	ENSG00000218336	TENM3	protein_coding	-1.46501	1.18134e-14	1.94482e-13	3443.41
																			1399	ENSG00000111653	ING4	protein_coding	2.06599	1.21981e-14	2.00671e-13	2621.15
																			1400	ENSG00000147872	PLIN2	protein_coding	3.91764	1.27107e-14	2.08954e-13	136.939
																			1401	ENSG00000136527	TRA2B	protein_coding	-1.7164	1.28144e-14	2.10509e-13	6261.85
																			1402	ENSG00000125450	NUP85	protein_coding	-1.63892	1.28732e-14	2.11325e-13	1373.48
																			1403	ENSG00000053372	MRTO4	protein_coding	-2.17529	1.36178e-14	2.23388e-13	345.819
																			1404	ENSG00000123485	HJURP	protein_coding	-1.46689	1.36394e-14	2.23583e-13	2918.96
																			1405	ENSG00000166979	EVA1C	protein_coding	1.62211	1.36958e-14	2.24349e-13	967.422
																			1406	ENSG00000227954	RP3-323P13.2	antisense	2.93935	1.37151e-14	2.24505e-13	151.978
																			1407	ENSG00000182481	KPNA2	protein_coding	-1.54133	1.3786e-14	2.25505e-13	13068.6
																			1408	ENSG00000198478	SH3BGRL2	protein_coding	2.00765	1.38365e-14	2.2617e-13	1288.02
																			1409	ENSG00000224997	AL049840.1	protein_coding	2.4258	1.42002e-14	2.3195e-13	421.7
																			1410	ENSG00000160401	C9orf117	protein_coding	4.64713	1.42362e-14	2.32373e-13	79.2349
																			1411	ENSG00000231890	AC093391.2	antisense	3.38039	1.4293e-14	2.33135e-13	125.243
																			1412	ENSG00000232226	ARSFP1	pseudogene	6.61127	1.45397e-14	2.36991e-13	79.2747
																			1413	ENSG00000182359	KBTBD3	protein_coding	2.03213	1.47872e-14	2.40854e-13	799.993
																			1414	ENSG00000176641	RNF152	protein_coding	2.02462	1.55097e-14	2.52443e-13	11319.2
																			1415	ENSG00000176046	NUPR1	protein_coding	2.73596	1.56497e-14	2.54543e-13	5988.38
																			1416	ENSG00000166153	DEPDC4	protein_coding	-2.77767	1.58277e-14	2.57256e-13	38.6366
																			1417	ENSG00000140950	TLDC1	protein_coding	-1.59335	1.58854e-14	2.58012e-13	935.452
																			1418	ENSG00000112242	E2F3	protein_coding	-1.53607	1.60121e-14	2.59885e-13	1404.02
																			1419	ENSG00000070540	WIPI1	protein_coding	1.52692	1.61076e-14	2.61252e-13	6818.46
																			1420	ENSG00000145632	PLK2	protein_coding	-1.66621	1.61387e-14	2.61572e-13	4915.89
																			1421	ENSG00000144802	NFKBIZ	protein_coding	1.49537	1.64982e-14	2.6721e-13	3357.43
																			1422	ENSG00000150753	CCT5	protein_coding	-1.50567	1.68019e-14	2.71938e-13	10827
																			1423	ENSG00000124602	UNC5CL	protein_coding	6.59132	1.68505e-14	2.72533e-13	77.2172
																			1424	ENSG00000176593	CTD-2368P22.1	protein_coding	1.99704	1.73865e-14	2.81005e-13	732.541
																			1425	ENSG00000185432	METTL7A	protein_coding	1.63268	1.83673e-14	2.96648e-13	2971.87
																			1426	ENSG00000101444	AHCY	protein_coding	-1.45872	1.84436e-14	2.97672e-13	2409.08
																			1427	ENSG00000088808	PPP1R13B	protein_coding	-1.81421	1.84622e-14	2.97762e-13	172.606
																			1428	ENSG00000231741	RP11-213G2.5	pseudogene	5.65988	1.85149e-14	2.98271e-13	74.4159
																			1429	ENSG00000115380	EFEMP1	protein_coding	-1.59398	1.85196e-14	2.98271e-13	59933.9
																			1430	ENSG00000235618	RP11-324H6.5	pseudogene	2.75935	1.85862e-14	2.99134e-13	211.326
																			1431	ENSG00000247270	AC132186.1	protein_coding	3.66375	1.95754e-14	3.14835e-13	96.2898
																			1432	ENSG00000272505	RP11-981G7.6	lincRNA	2.26734	1.97151e-14	3.1686e-13	557.169
																			1433	ENSG00000189339	SLC35E2B	protein_coding	1.47386	1.99892e-14	3.21041e-13	3650.34
																			1434	ENSG00000167912	RP11-25K19.1	antisense	-2.48577	2.06559e-14	3.31518e-13	33.5641
																			1435	ENSG00000160223	ICOSLG	protein_coding	-3.35736	2.0805e-14	3.33678e-13	13.8851
																			1436	ENSG00000204540	PSORS1C1	protein_coding	1.95517	2.13578e-14	3.42292e-13	667.971
																			1437	ENSG00000129295	LRRC6	protein_coding	2.50354	2.13718e-14	3.42292e-13	193.849
																			1438	ENSG00000163346	PBXIP1	protein_coding	2.4326	2.20121e-14	3.52302e-13	4118.95
																			1439	ENSG00000157306	RP11-66N24.4	antisense	2.14276	2.21412e-14	3.5412e-13	360.327
																			1440	ENSG00000152127	MGAT5	protein_coding	-1.36252	2.22909e-14	3.56267e-13	2333.8
																			1441	ENSG00000236824	BCYRN1	lincRNA	-3.57406	2.34886e-14	3.75149e-13	29.4086
																			1442	ENSG00000184661	CDCA2	protein_coding	-1.76169	2.39581e-14	3.82383e-13	1707.58
																			1443	ENSG00000198169	ZNF251	protein_coding	1.52177	2.47296e-14	3.94423e-13	3883.98
																			1444	ENSG00000133639	BTG1	protein_coding	1.85257	2.50366e-14	3.99042e-13	17095.9
																			1445	ENSG00000079246	XRCC5	protein_coding	-1.64938	2.55497e-14	4.06939e-13	19391.6
																			1446	ENSG00000166963	MAP1A	protein_coding	1.8434	2.66166e-14	4.23639e-13	16041.6
																			1447	ENSG00000035115	SH3YL1	protein_coding	1.53771	2.80026e-14	4.4539e-13	5430.92
																			1448	ENSG00000101911	PRPS2	protein_coding	-1.71118	2.85626e-14	4.53984e-13	1549.16
																			1449	ENSG00000114279	FGF12	protein_coding	4.59489	2.85928e-14	4.5415e-13	75.7226
																			1450	ENSG00000117155	SSX2IP	protein_coding	-2.18495	2.90519e-14	4.61124e-13	1771.69
																			1451	ENSG00000124678	TCP11	protein_coding	6.54409	2.94642e-14	4.67345e-13	74.0548
																			1452	ENSG00000271976	RP11-884K10.7	antisense	1.80353	3.00573e-14	4.76425e-13	809.258
																			1453	ENSG00000095794	CREM	protein_coding	1.69247	3.04278e-14	4.81965e-13	3478.4
																			1454	ENSG00000107937	GTPBP4	protein_coding	-1.38632	3.05904e-14	4.84208e-13	2888.77
																			1455	ENSG00000173692	PSMD1	protein_coding	-1.51325	3.06487e-14	4.84797e-13	8548.28
																			1456	ENSG00000183718	TRIM52	protein_coding	1.74681	3.09459e-14	4.89161e-13	5822.79
																			1457	ENSG00000163507	KIAA1524	protein_coding	-2.07922	3.09706e-14	4.89217e-13	2110.07
																			1458	ENSG00000005100	DHX33	protein_coding	-1.41812	3.14175e-14	4.95935e-13	1367.15
																			1459	ENSG00000072310	SREBF1	protein_coding	2.77759	3.19518e-14	5.04023e-13	2000.78
																			1460	ENSG00000185250	PPIL6	protein_coding	2.43332	3.2189e-14	5.07418e-13	245.567
																			1461	ENSG00000166025	AMOTL1	protein_coding	-1.43041	3.2557e-14	5.12868e-13	5595.22
																			1462	ENSG00000143499	SMYD2	protein_coding	-1.39643	3.47175e-14	5.46528e-13	1763.34
																			1463	ENSG00000124787	RPP40	protein_coding	-2.02269	3.50518e-14	5.51413e-13	254.949
																			1464	ENSG00000149679	CABLES2	protein_coding	-2.2566	3.57733e-14	5.62378e-13	226.027
																			1465	ENSG00000172216	CEBPB	protein_coding	2.3529	3.60699e-14	5.66655e-13	1191.07
																			1466	ENSG00000162433	AK4	protein_coding	-1.90197	3.69053e-14	5.79383e-13	449.881
																			1467	ENSG00000091483	FH	protein_coding	-1.50224	3.71295e-14	5.82505e-13	4778.61
																			1468	ENSG00000013573	DDX11	protein_coding	-2.32084	3.7267e-14	5.84265e-13	326.07
																			1469	ENSG00000226891	RP11-182I10.3	lincRNA	3.51211	3.78183e-14	5.92503e-13	101.229
																			1470	ENSG00000132603	NIP7	protein_coding	-1.40869	3.82278e-14	5.98512e-13	1556.18
																			1471	ENSG00000186575	NF2	protein_coding	-1.75872	3.90696e-14	6.11277e-13	574.597
																			1472	ENSG00000144642	RBMS3	protein_coding	-2.01025	3.93259e-14	6.14868e-13	1144.58
																			1473	ENSG00000164418	GRIK2	protein_coding	3.85128	3.94112e-14	6.15783e-13	144.835
																			1474	ENSG00000228663	PSMD10P1	pseudogene	5.57654	3.989e-14	6.22841e-13	68.8097
																			1475	ENSG00000197872	FAM49A	protein_coding	1.54475	4.00882e-14	6.25512e-13	7019.18
																			1476	ENSG00000111845	PAK1IP1	protein_coding	-1.77614	4.04024e-14	6.29988e-13	1233.72
																			1477	ENSG00000198947	DMD	protein_coding	-1.78709	4.13881e-14	6.44921e-13	348.823
																			1478	ENSG00000058804	NDC1	protein_coding	-2.13617	4.17749e-14	6.50507e-13	1237.07
																			1479	ENSG00000272070	AC005618.6	lincRNA	1.83574	4.28823e-14	6.673e-13	476.805
																			1480	ENSG00000163576	EFHB	protein_coding	2.82905	4.40641e-14	6.85227e-13	157.552
																			1481	ENSG00000120262	CCDC170	protein_coding	1.9162	4.58131e-14	7.11943e-13	649.099
																			1482	ENSG00000064651	SLC12A2	protein_coding	-2.01456	4.60774e-14	7.15568e-13	2137.98
																			1483	ENSG00000177363	LRRN4CL	protein_coding	1.57649	4.63311e-14	7.18542e-13	1381.27
																			1484	ENSG00000242498	C15orf38	protein_coding	-1.47692	4.63314e-14	7.18542e-13	705.465
																			1485	ENSG00000112029	FBXO5	protein_coding	-1.99226	4.68839e-14	7.26622e-13	1670.94
																			1486	ENSG00000120327	PCDHB14	protein_coding	1.55608	4.74836e-14	7.3542e-13	1872.54
																			1487	ENSG00000058085	LAMC2	protein_coding	-1.50095	4.7903e-14	7.41417e-13	446.956
																			1488	ENSG00000198805	PNP	protein_coding	-1.79613	4.79624e-14	7.41837e-13	1638
																			1489	ENSG00000198156	NPIPB6	protein_coding	2.53871	4.8074e-14	7.43065e-13	424.313
																			1490	ENSG00000227543	SPAG5-AS1	processed_transcript	3.26131	4.82985e-14	7.46033e-13	131.504
																			1491	ENSG00000230847	RP11-195E2.1	pseudogene	1.88828	5.19428e-14	8.01787e-13	595.649
																			1492	ENSG00000004534	RBM6	protein_coding	1.36408	5.2587e-14	8.10834e-13	31574.3
																			1493	ENSG00000169908	TM4SF1	protein_coding	-1.66373	5.25994e-14	8.10834e-13	6785.99
																			1494	ENSG00000171492	LRRC8D	protein_coding	-1.6872	5.4411e-14	8.382e-13	2246.61
																			1495	ENSG00000247679	RP11-1277A3.1	antisense	3.15327	5.46473e-14	8.41276e-13	175.798
																			1496	ENSG00000156140	ADAMTS3	protein_coding	-2.41779	5.51679e-14	8.48723e-13	54.6898
																			1497	ENSG00000120328	PCDHB12	protein_coding	1.59688	5.56586e-14	8.55699e-13	958.931
																			1498	ENSG00000107863	ARHGAP21	protein_coding	1.41276	6.0145e-14	9.24057e-13	56626.5
																			1499	ENSG00000240720	LRRD1	protein_coding	4.20358	6.12484e-14	9.40381e-13	75.8991
																			1500	ENSG00000186205	ENSG00000186205 MARC1	protein_coding	3.20247	6.35089e-14	9.74439e-13	201.562
																			1501	ENSG00000251247	ZNF345	protein_coding	1.94033	6.46972e-14	9.92009e-13	1288.94
																			1502	ENSG00000121361	KCNJ8	protein_coding	2.40369	6.48113e-14	9.93097e-13	246.06
																			1503	ENSG00000228335	AC073063.10	pseudogene	2.85538	6.52474e-14	9.99115e-13	200.438
																			1504	ENSG00000120800	UTP20	protein_coding	-1.58962	6.7176e-14	1.02796e-12	2446.31
																			1505	ENSG00000153956	CACNA2D1	protein_coding	-1.96744	6.86475e-14	1.04978e-12	3617.89
																			1506	ENSG00000134326	CMPK2	protein_coding	-2.15732	7.27753e-14	1.11217e-12	97.893
																			1507	ENSG00000223356	RP11-66D17.5	antisense	3.79549	7.3374e-14	1.12057e-12	108.056
																			1508	ENSG00000120162	MOB3B	protein_coding	3.64928	7.42813e-14	1.13368e-12	353.189
																			1509	ENSG00000104237	RP1	protein_coding	4.59296	7.4678e-14	1.13897e-12	76.7934
																			1510	ENSG00000125630	POLR1B	protein_coding	-1.41485	7.68572e-14	1.17144e-12	1604.68
																			1511	ENSG00000118515	SGK1	protein_coding	-1.46506	7.91199e-14	1.20513e-12	3205.72
																			1512	ENSG00000176014	TUBB6	protein_coding	-1.37996	8.02225e-14	1.22111e-12	7123.74
																			1513	ENSG00000138668	HNRNPD	protein_coding	-1.60849	8.14664e-14	1.23923e-12	11709
																			1514	ENSG00000249853	HS3ST5	protein_coding	-3.74445	8.36997e-14	1.27236e-12	11.9235
																			1515	ENSG00000052841	TTC17	protein_coding	1.40614	8.38218e-14	1.27337e-12	16095.4
																			1516	ENSG00000064763	FAR2	protein_coding	-1.72459	8.41313e-14	1.27723e-12	366.704
																			1517	ENSG00000241749	RPSAP52	pseudogene	-2.93318	8.57447e-14	1.30087e-12	14.5579
																			1518	ENSG00000122694	GLIPR2	protein_coding	-2.38292	8.82742e-14	1.33836e-12	47.9922
																			1519	ENSG00000091513	TF	protein_coding	5.00462	8.95851e-14	1.35734e-12	68.0178
																			1520	ENSG00000188997	KCTD21	protein_coding	1.57334	9.01073e-14	1.36436e-12	3172.4
																			1521	ENSG00000169299	PGM2	protein_coding	-1.52253	9.27508e-14	1.40346e-12	1811.87
																			1522	ENSG00000269858	EGLN2	protein_coding	-2.01757	9.36885e-14	1.41672e-12	175.291
																			1523	ENSG00000155428	TRIM74	protein_coding	5.2453	9.37949e-14	1.41739e-12	67.8573
																			1524	ENSG00000164251	F2RL1	protein_coding	-2.07207	9.40926e-14	1.42096e-12	113.884
																			1525	ENSG00000144681	STAC	protein_coding	-2.91769	9.43602e-14	1.42407e-12	24.9939
																			1526	ENSG00000173221	GLRX	protein_coding	1.55876	9.47687e-14	1.42929e-12	2811.75
																			1527	ENSG00000138439	FAM117B	protein_coding	1.94078	9.56764e-14	1.44204e-12	1494.59
																			1528	ENSG00000102349	KLF8	protein_coding	2.23428	9.85924e-14	1.48502e-12	396.567
																			1529	ENSG00000168140	VASN	protein_coding	1.61405	1.01135e-13	1.52231e-12	2460.22
																			1530	ENSG00000111058	ACSS3	protein_coding	1.45643	1.0178e-13	1.53102e-12	6582.12
																			1531	ENSG00000113569	NUP155	protein_coding	-1.81028	1.03171e-13	1.55094e-12	2677.3
																			1532	ENSG00000139926	FRMD6	protein_coding	-1.85179	1.04722e-13	1.57321e-12	5045.97
																			1533	ENSG00000171557	FGG	protein_coding	1.97996	1.06432e-13	1.59787e-12	375.283
																			1534	ENSG00000114054	PCCB	protein_coding	-1.80096	1.0846e-13	1.62725e-12	743.488
																			1535	ENSG00000247675	LRP4-AS1	antisense	3.84685	1.11565e-13	1.67275e-12	100.137
																			1536	ENSG00000166272	WBP1L	protein_coding	1.58557	1.15895e-13	1.73594e-12	9329.53
																			1537	ENSG00000183671	GPR1	protein_coding	-1.64704	1.1593e-13	1.73594e-12	2352.18
																			1538	ENSG00000101361	NOP56	protein_coding	-1.57002	1.16463e-13	1.74278e-12	4640.98
																			1539	ENSG00000260563	RP13-516M14.1	lincRNA	1.88289	1.22403e-13	1.83047e-12	449.617
																			1540	ENSG00000067533	RRP15	protein_coding	-1.86525	1.23252e-13	1.84198e-12	1409.28
																			1541	ENSG00000114841	DNAH1	protein_coding	2.87393	1.23834e-13	1.84947e-12	1057.56
																			1542	ENSG00000243710	WDR65	protein_coding	2.18056	1.27338e-13	1.90057e-12	232.602
																			1543	ENSG00000176022	B3GALT6	protein_coding	-1.86347	1.27861e-13	1.90715e-12	137.55
																			1544	ENSG00000157064	NMNAT2	protein_coding	-1.39596	1.31489e-13	1.95998e-12	834.415
																			1545	ENSG00000104213	PDGFRL	protein_coding	2.76424	1.33385e-13	1.98696e-12	153.601
																			1546	ENSG00000235475	RP11-166O4.5	lincRNA	2.7491	1.37126e-13	2.04137e-12	127.949
																			1547	ENSG00000130513	GDF15	protein_coding	2.96772	1.39663e-13	2.07779e-12	153.12
																			1548	ENSG00000157870	FAM213B	protein_coding	-1.78783	1.41637e-13	2.1058e-12	145.565
																			1549	ENSG00000136950	ARPC5L	protein_coding	-1.37122	1.43642e-13	2.13422e-12	1107.44
																			1550	ENSG00000253910	PCDHGB2	protein_coding	1.48847	1.44149e-13	2.14039e-12	1518.25
																			1551	ENSG00000130997	POLN	protein_coding	1.76972	1.44603e-13	2.14573e-12	598.433
																			1552	ENSG00000164938	TP53INP1	protein_coding	2.13264	1.44992e-13	2.15012e-12	10073.8
																			1553	ENSG00000085415	SEH1L	protein_coding	-1.57256	1.49447e-13	2.21476e-12	1990.89
																			1554	ENSG00000203602	AL137059.1	pseudogene	3.64884	1.51467e-13	2.24324e-12	134.714
																			1555	ENSG00000174226	SNX31	protein_coding	4.84365	1.54892e-13	2.29249e-12	71.9317
																			1556	ENSG00000011332	DPF1	protein_coding	-6.48107	1.56585e-13	2.31607e-12	0
																			1557	ENSG00000257859	CASC18	lincRNA	4.33249	1.58159e-13	2.33786e-12	77.4833
																			1558	ENSG00000116652	DLEU2L	protein_coding	2.27281	1.59426e-13	2.35506e-12	380.293
																			1559	ENSG00000087116	ADAMTS2	protein_coding	-1.73224	1.60217e-13	2.36487e-12	738.511
																			1560	ENSG00000138347	MYPN	protein_coding	1.35481	1.60295e-13	2.36487e-12	2127.35
																			1561	ENSG00000131323	TRAF3	protein_coding	-1.47724	1.61702e-13	2.3841e-12	474.498
																			1562	ENSG00000104043	ATP8B4	protein_coding	3.71165	1.63552e-13	2.40983e-12	85.802
																			1563	ENSG00000130612	CYP2G1P	pseudogene	3.6782	1.64272e-13	2.41889e-12	141.902
																			1564	ENSG00000130649	CYP2E1	protein_coding	2.47919	1.65122e-13	2.42985e-12	232.725
																			1565	ENSG00000269821	KCNQ1OT1	antisense	1.83383	1.65273e-13	2.43052e-12	1543.47
																			1566	ENSG00000129151	BBOX1	protein_coding	4.75583	1.66728e-13	2.45034e-12	80.3761
																			1567	ENSG00000078053	AMPH	protein_coding	-1.65589	1.6722e-13	2.45601e-12	206.238
																			1568	ENSG00000163406	SLC15A2	protein_coding	3.79658	1.68716e-13	2.4764e-12	90.8819
																			1569	ENSG00000168209	DDIT4	protein_coding	5.2483	1.70404e-13	2.49958e-12	2913.87
																			1570	ENSG00000272056	RP11-503P10.1	antisense	3.74244	1.73067e-13	2.53703e-12	116.779
																			1571	ENSG00000269918	AF131215.9	sense_intronic	1.72156	1.75043e-13	2.56436e-12	555.192
																			1572	ENSG00000123358	NR4A1	protein_coding	3.03691	1.80333e-13	2.63998e-12	566.576
																			1573	ENSG00000261568	RP11-524C21.2	lincRNA	5.02245	1.80451e-13	2.63998e-12	70.3815
																			1574	ENSG00000259799	RP11-554A11.9	antisense	6.39571	1.80549e-13	2.63998e-12	66.1868
																			1575	ENSG00000230537	RP11-305L7.1	lincRNA	4.70329	1.80904e-13	2.6435e-12	74.1743
																			1576	ENSG00000099725	PRKY	pseudogene	1.75878	1.83584e-13	2.68095e-12	4045.2
																			1577	ENSG00000168497	SDPR	protein_coding	-1.65892	1.86791e-13	2.72606e-12	2006.66
																			1578	ENSG00000273448	RP11-166O4.6	lincRNA	2.36804	1.88156e-13	2.74424e-12	386.538
																			1579	ENSG00000230417	LINC00856	lincRNA	-3.37781	1.90089e-13	2.77068e-12	10.0816
																			1580	ENSG00000136003	ISCU	protein_coding	1.31597	1.96555e-13	2.86311e-12	10223.8
																			1581	ENSG00000204267	TAP2	protein_coding	-1.9443	1.98557e-13	2.89044e-12	393.364
																			1582	ENSG00000132906	CASP9	protein_coding	2.32084	2.05054e-13	2.98313e-12	628.103
																			1583	ENSG00000238105	GOLGA2P5	pseudogene	2.01067	2.10721e-13	3.06364e-12	244.312
																			1584	ENSG00000117601	SERPINC1	protein_coding	4.34715	2.15751e-13	3.13479e-12	70.2098
																			1585	ENSG00000113924	HGD	protein_coding	5.46549	2.24305e-13	3.25703e-12	63.5646
																			1586	ENSG00000068438	FTSJ1	protein_coding	-1.39329	2.25249e-13	3.26867e-12	1523.31
																			1587	ENSG00000166845	C18orf54	protein_coding	-2.09571	2.28002e-13	3.30653e-12	965.732
																			1588	ENSG00000067113	PPAP2A	protein_coding	1.36202	2.29475e-13	3.3258e-12	12423.2
																			1589	ENSG00000131016	AKAP12	protein_coding	-1.37759	2.3179e-13	3.35723e-12	10029.4
																			1590	ENSG00000179958	DCTPP1	protein_coding	-1.99766	2.32149e-13	3.36031e-12	349.479
																			1591	ENSG00000223414	LINC00473	lincRNA	6.40025	2.36487e-13	3.42096e-12	69.7261
																			1592	ENSG00000163617	KIAA1407	protein_coding	1.7695	2.49977e-13	3.61383e-12	2006.32
																			1593	ENSG00000204070	SYS1	protein_coding	1.32177	2.55458e-13	3.69025e-12	4228.36
																			1594	ENSG00000035499	DEPDC1B	protein_coding	-1.82309	2.55584e-13	3.69025e-12	577.306
																			1595	ENSG00000268873	RP11-138H11.1	antisense	-6.37648	2.57602e-13	3.71706e-12	0
																			1596	ENSG00000138363	ATIC	protein_coding	-1.43341	2.59661e-13	3.74443e-12	4077.28
																			1597	ENSG00000234329	RP11-767N6.2	pseudogene	2.98703	2.62576e-13	3.78264e-12	127.107
																			1598	ENSG00000250326	RP11-284M14.1	antisense	2.75231	2.6264e-13	3.78264e-12	134.866
																			1599	ENSG00000139725	RHOF	protein_coding	2.93665	2.66085e-13	3.82984e-12	271.698
																			1600	ENSG00000170571	EMB	protein_coding	-1.96136	2.6625e-13	3.82984e-12	2770.42
																			1601	ENSG00000067798	NAV3	protein_coding	-1.70251	2.68579e-13	3.86092e-12	2020.83
																			1602	ENSG00000270346	RP1-90J20.12	lincRNA	2.03097	2.70248e-13	3.8825e-12	403.552
																			1603	ENSG00000267370	CTD-2623N2.3	pseudogene	2.5009	2.716e-13	3.89949e-12	427.121
																			1604	ENSG00000196363	WDR5	protein_coding	-1.60921	2.74441e-13	3.93782e-12	1179.1
																			1605	ENSG00000141098	GFOD2	protein_coding	-1.56171	2.74904e-13	3.942e-12	500.493
																			1606	ENSG00000113721	PDGFRB	protein_coding	2.39079	2.77229e-13	3.97287e-12	16256.1
																			1607	ENSG00000196696	PDXDC2P	processed_transcript	1.69508	2.78031e-13	3.98188e-12	1013.44
																			1608	ENSG00000184162	NR2C2AP	protein_coding	-2.53655	2.80305e-13	4.01196e-12	137.138
																			1609	ENSG00000197971	MBP	protein_coding	1.66333	2.81117e-13	4.02107e-12	1024.27
																			1610	ENSG00000186470	BTN3A2	protein_coding	1.31033	2.82207e-13	4.03416e-12	5748.96
																			1611	ENSG00000197712	FAM114A1	protein_coding	1.26041	2.85706e-13	4.08164e-12	18486
																			1612	ENSG00000148468	FAM171A1	protein_coding	-1.38146	2.92389e-13	4.17452e-12	1341.73
																			1613	ENSG00000063601	MTMR1	protein_coding	-1.42033	2.9422e-13	4.19807e-12	1905.6
																			1614	ENSG00000183684	ALYREF	protein_coding	-2.30101	3.00439e-13	4.28414e-12	240.095
																			1615	ENSG00000254122	PCDHGB7	protein_coding	2.31077	3.07326e-13	4.37963e-12	548.558
																			1616	ENSG00000067992	PDK3	protein_coding	-2.02723	3.1476e-13	4.4828e-12	119.743
																			1617	ENSG00000095739	BAMBI	protein_coding	-1.69173	3.27834e-13	4.66611e-12	797.719
																			1618	ENSG00000189159	HN1	protein_coding	-1.56015	3.44273e-13	4.89706e-12	1411.81
																			1619	ENSG00000163468	CCT3	protein_coding	-1.42948	3.50815e-13	4.98703e-12	7556.31
																			1620	ENSG00000026950	BTN3A1	protein_coding	1.49892	3.51842e-13	4.99855e-12	3256.12
																			1621	ENSG00000165272	AQP3	protein_coding	5.17249	3.57087e-13	5.06992e-12	64.882
																			1622	ENSG00000122691	TWIST1	protein_coding	1.87895	3.63649e-13	5.15992e-12	3249.92
																			1623	ENSG00000269963	RP11-73M18.9	lincRNA	2.47461	3.66674e-13	5.19963e-12	358.945
																			1624	ENSG00000163171	CDC42EP3	protein_coding	-1.50768	3.69053e-13	5.23014e-12	4795.19
																			1625	ENSG00000105327	BBC3	protein_coding	3.1159	3.69558e-13	5.23408e-12	120.314
																			1626	ENSG00000111801	BTN3A3	protein_coding	1.69226	3.70399e-13	5.24276e-12	3892.79
																			1627	ENSG00000133794	ARNTL	protein_coding	1.4235	3.78805e-13	5.35845e-12	2901.47
																			1628	ENSG00000177889	UBE2N	protein_coding	-1.70618	3.80635e-13	5.38102e-12	3429.67
																			1629	ENSG00000197181	PIWIL2	protein_coding	4.49551	3.89664e-13	5.50529e-12	71.5576
																			1630	ENSG00000107593	PKD2L1	protein_coding	6.3303	3.91785e-13	5.53186e-12	62.9068
																			1631	ENSG00000240747	KRBOX1	protein_coding	-3.07538	4.00149e-13	5.64649e-12	20.3674
																			1632	ENSG00000161980	POLR3K	protein_coding	-1.75087	4.03109e-13	5.68478e-12	228.755
																			1633	ENSG00000245849	RAD51-AS1	processed_transcript	1.94109	4.04047e-13	5.69451e-12	644.45
																			1634	ENSG00000205959	RP11-689P11.2	lincRNA	3.25256	4.13921e-13	5.83011e-12	100.956
																			1635	ENSG00000133121	STARD13	protein_coding	-1.37208	4.20741e-13	5.92254e-12	1772.2
																			1636	ENSG00000203760	CENPW	protein_coding	-1.51431	4.345e-13	6.11248e-12	963.526
																			1637	ENSG00000074047	GLI2	protein_coding	-1.56322	4.48718e-13	6.30864e-12	562.845
																			1638	ENSG00000132170	PPARG	protein_coding	-1.48973	4.63569e-13	6.51345e-12	354.68
																			1639	ENSG00000107611	CUBN	protein_coding	2.67887	4.67943e-13	6.5709e-12	178.118
																			1640	ENSG00000100629	CEP128	protein_coding	-1.89756	4.69005e-13	6.5818e-12	548.41
																			1641	ENSG00000219747	RP1-292B18.1	pseudogene	3.47134	4.71649e-13	6.61488e-12	99.3999
																			1642	ENSG00000142731	PLK4	protein_coding	-1.92428	4.84224e-13	6.7871e-12	1723.26
																			1643	ENSG00000128590	DNAJB9	protein_coding	2.05245	4.90591e-13	6.87216e-12	10374.3
																			1644	ENSG00000100983	GSS	protein_coding	-1.88457	5.01745e-13	7.02412e-12	749.323
																			1645	ENSG00000254288	RP11-6I2.3	lincRNA	3.89831	5.0486e-13	7.06343e-12	83.3313
																			1646	ENSG00000187800	PEAR1	protein_coding	-1.36642	5.05167e-13	7.06343e-12	2468.69
																			1647	ENSG00000113140	SPARC	protein_coding	-1.28023	5.0643e-13	7.0768e-12	42784.5
																			1648	ENSG00000056998	GYG2	protein_coding	1.85626	5.09733e-13	7.11863e-12	631.26
																			1649	ENSG00000258302	RP11-981P6.1	antisense	5.78809	5.11365e-13	7.1371e-12	61.7235
																			1650	ENSG00000267361	LOC100421166	pseudogene	4.76058	5.13154e-13	7.15771e-12	67.7409
																			1651	ENSG00000132274	TRIM22	protein_coding	1.59236	5.16369e-13	7.1982e-12	16272.8
																			1652	ENSG00000180834	MAP6D1	protein_coding	-2.03414	5.25821e-13	7.32553e-12	69.0943
																			1653	ENSG00000086062	B4GALT1	protein_coding	1.3148	5.38486e-13	7.49743e-12	19656.7
																			1654	ENSG00000104626	ERI1	protein_coding	-1.85554	5.70247e-13	7.93484e-12	1900.85
																			1655	ENSG00000146670	CDCA5	protein_coding	-1.67925	5.84246e-13	8.12473e-12	1412.43
																			1656	ENSG00000070669	ASNS	protein_coding	1.47162	5.89736e-13	8.19612e-12	11004.2
																			1657	ENSG00000273113	RP11-367H1.1	lincRNA	3.1623	5.93568e-13	8.2444e-12	106.639
																			1658	ENSG00000081377	CDC14B	protein_coding	1.54553	6.08675e-13	8.44913e-12	6531.03
																			1659	ENSG00000111670	GNPTAB	protein_coding	-1.82387	6.16694e-13	8.55529e-12	4930.48
																			1660	ENSG00000150551	LYPD1	protein_coding	-2.98274	6.28285e-13	8.71083e-12	22.4685
																			1661	ENSG00000172965	MIR4435-1HG	lincRNA	-1.30626	6.33136e-13	8.77281e-12	1870.88
																			1662	ENSG00000270096	RP11-362K14.6	antisense	2.91679	6.39076e-13	8.84978e-12	192.8
																			1663	ENSG00000198939	ZFP2	protein_coding	2.36821	6.41543e-13	8.87861e-12	300.033
																			1664	ENSG00000152409	JMY	protein_coding	2.01002	6.43699e-13	8.90309e-12	9093.99
																			1665	ENSG00000241769	LINC00893	antisense	2.10184	6.83093e-13	9.44227e-12	223.809
																			1666	ENSG00000100522	GNPNAT1	protein_coding	-1.74074	6.91102e-13	9.54725e-12	2042.16
																			1667	ENSG00000120539	MASTL	protein_coding	-1.78205	6.9598e-13	9.60887e-12	2597.12
																			1668	ENSG00000185946	RNPC3	protein_coding	1.71288	7.13643e-13	9.84681e-12	3825.73
																			1669	ENSG00000183840	GPR39	protein_coding	-3.91198	7.23105e-13	9.97139e-12	6.87612
																			1670	ENSG00000163584	RPL22L1	protein_coding	-1.65168	7.3701e-13	1.01549e-11	4153.47
																			1671	ENSG00000117139	KDM5B	protein_coding	1.33348	7.37649e-13	1.01549e-11	14479.8
																			1672	ENSG00000083067	TRPM3	protein_coding	1.63923	7.37734e-13	1.01549e-11	457.852
																			1673	ENSG00000105792	C7orf63	protein_coding	2.17491	7.41481e-13	1.02003e-11	941.87
																			1674	ENSG00000065150	IPO5	protein_coding	-1.55409	7.67046e-13	1.05457e-11	20386.8
																			1675	ENSG00000136999	NOV	protein_coding	-1.427	7.72267e-13	1.06109e-11	9185.24
																			1676	ENSG00000148773	MKI67	protein_coding	-1.36339	7.7271e-13	1.06109e-11	22070.9
																			1677	ENSG00000243649	CFB	protein_coding	2.04909	7.74086e-13	1.06235e-11	354.83
																			1678	ENSG00000235609	AF127936.7	lincRNA	2.16594	7.77269e-13	1.06608e-11	553.179
																			1679	ENSG00000137709	POU2F3	protein_coding	5.75014	7.8383e-13	1.07444e-11	59.6366
																			1680	ENSG00000105963	ADAP1	protein_coding	5.40682	7.86221e-13	1.07708e-11	62.7044
																			1681	ENSG00000088305	DNMT3B	protein_coding	-1.40845	7.91224e-13	1.08329e-11	479.563
																			1682	ENSG00000164654	MIOS	protein_coding	-1.8163	7.92646e-13	1.08459e-11	1478.23
																			1683	ENSG00000226479	TMEM185B	protein_coding	-1.4189	8.01943e-13	1.09666e-11	1019.97
																			1684	ENSG00000116574	RHOU	protein_coding	1.81988	8.17918e-13	1.11784e-11	606.662
																			1685	ENSG00000132832	RP11-445H22.3	antisense	3.98454	8.22989e-13	1.1241e-11	71.4981
																			1686	ENSG00000150722	PPP1R1C	protein_coding	2.6029	8.39389e-13	1.14582e-11	282.911
																			1687	ENSG00000104356	POP1	protein_coding	-1.37444	8.48909e-13	1.15813e-11	811.759
																			1688	ENSG00000086200	IPO11	protein_coding	-1.73093	8.6681e-13	1.18185e-11	1587.35
																			1689	ENSG00000241170	RP11-147I3.1	pseudogene	1.93762	8.7279e-13	1.1893e-11	318.211
																			1690	ENSG00000150593	PDCD4	protein_coding	1.66954	8.88345e-13	1.20978e-11	16610.6
																			1691	ENSG00000247828	TMEM161B-AS1	antisense	1.72683	8.91511e-13	1.21337e-11	1142.19
																			1692	ENSG00000165555	NOXRED1	protein_coding	2.80407	9.11072e-13	1.23926e-11	144.53
																			1693	ENSG00000147475	ERLIN2	protein_coding	-1.30105	9.25002e-13	1.25747e-11	3133.08
																			1694	ENSG00000197506	SLC28A3	protein_coding	-4.42554	9.35233e-13	1.27063e-11	3.77603
																			1695	ENSG00000110218	PANX1	protein_coding	-1.59058	9.51167e-13	1.29151e-11	880.62
																			1696	ENSG00000188070	C11orf95	lincRNA	1.36871	9.9005e-13	1.34332e-11	2482.96
																			1697	ENSG00000179476	C14orf28	protein_coding	1.9685	9.90493e-13	1.34332e-11	2048.71
																			1698	ENSG00000108854	SMURF2	protein_coding	-1.73778	9.9706e-13	1.35143e-11	5403.38
																			1699	ENSG00000166106	ADAMTS15	protein_coding	-1.95928	1.00355e-12	1.35943e-11	253.063
																			1700	ENSG00000109625	CPZ	protein_coding	2.8676	1.00956e-12	1.36677e-11	129.224
																			1701	ENSG00000115461	IGFBP5	protein_coding	1.8888	1.0143e-12	1.37237e-11	14219.7
																			1702	ENSG00000266995	RP11-703I16.3	pseudogene	2.35099	1.03332e-12	1.39729e-11	336.619
																			1703	ENSG00000123843	C4BPB	protein_coding	-4.5198	1.04876e-12	1.41734e-11	1.97172
																			1704	ENSG00000182963	GJC1	protein_coding	-1.56424	1.06019e-12	1.43194e-11	3112.37
																			1705	ENSG00000116062	MSH6	protein_coding	-1.63347	1.06395e-12	1.43618e-11	6416.46
																			1706	ENSG00000151287	TEX30	protein_coding	-1.84439	1.08007e-12	1.45708e-11	1111.34
																			1707	ENSG00000117632	STMN1	protein_coding	-1.57192	1.08914e-12	1.46846e-11	8318.09
																			1708	ENSG00000163050	ADCK3	protein_coding	1.42166	1.09344e-12	1.4734e-11	1113.1
																			1709	ENSG00000198668	CALM1	protein_coding	-1.60719	1.10197e-12	1.48401e-11	12529.5
																			1710	ENSG00000272993	RP11-196G18.24	lincRNA	2.18284	1.10628e-12	1.48895e-11	247.469
																			1711	ENSG00000139343	SNRPF	protein_coding	-1.56662	1.10969e-12	1.49266e-11	1479.53
																			1712	ENSG00000135333	EPHA7	protein_coding	-2.39399	1.11062e-12	1.49305e-11	43.4383
																			1713	ENSG00000177700	POLR2L	protein_coding	-2.65386	1.11371e-12	1.49598e-11	119.911
																			1714	ENSG00000111405	ENDOU	protein_coding	3.67524	1.1141e-12	1.49598e-11	87.6874
																			1715	ENSG00000138587	MNS1	protein_coding	-2.02882	1.12848e-12	1.5144e-11	636.587
																			1716	ENSG00000167851	CD300A	protein_coding	6.26133	1.13451e-12	1.5216e-11	62.3954
																			1717	ENSG00000181773	GPR3	protein_coding	-4.28761	1.15029e-12	1.54188e-11	3.14986
																			1718	ENSG00000119408	NEK6	protein_coding	-1.66402	1.16548e-12	1.56132e-11	979.661
																			1719	ENSG00000213443	RP11-75L1.2	pseudogene	2.49678	1.17432e-12	1.57224e-11	693.155
																			1720	ENSG00000130038	EFCAB4B	protein_coding	4.54428	1.22853e-12	1.64388e-11	66.2315
																			1721	ENSG00000173992	CCS	protein_coding	1.89197	1.23043e-12	1.64546e-11	1035.19
																			1722	ENSG00000133606	MKRN1	protein_coding	1.29565	1.2387e-12	1.65514e-11	12355.4
																			1723	ENSG00000131149	GSE1	protein_coding	1.30376	1.23911e-12	1.65514e-11	10179.4
																			1724	ENSG00000137070	IL11RA	protein_coding	2.19356	1.24471e-12	1.66167e-11	514.777
																			1725	ENSG00000149483	TMEM138	protein_coding	-1.43561	1.26626e-12	1.68945e-11	1548.39
																			1726	ENSG00000272842	RP11-513M16.7	antisense	3.38823	1.28025e-12	1.70713e-11	88.8405
																			1727	ENSG00000102317	RBM3	protein_coding	-1.29367	1.28562e-12	1.71329e-11	8162.15
																			1728	ENSG00000188486	H2AFX	protein_coding	-2.04943	1.31066e-12	1.74565e-11	249.401
																			1729	ENSG00000137210	TMEM14B	protein_coding	-1.72294	1.33542e-12	1.7776e-11	1583.98
																			1730	ENSG00000160949	TONSL	protein_coding	-3.08574	1.33853e-12	1.78071e-11	34.8689
																			1731	ENSG00000138829	FBN2	protein_coding	-1.37347	1.34796e-12	1.79221e-11	1079.96
																			1732	ENSG00000111231	GPN3	protein_coding	-1.79689	1.36168e-12	1.80941e-11	836.577
																			1733	ENSG00000248019	FAM13A-AS1	antisense	1.82407	1.3655e-12	1.81345e-11	511.604
																			1734	ENSG00000154721	JAM2	protein_coding	1.70214	1.39427e-12	1.85058e-11	8965.32
																			1735	ENSG00000136826	KLF4	protein_coding	1.78867	1.42421e-12	1.88924e-11	10681.2
																			1736	ENSG00000263013	RP11-876N24.5	sense_intronic	-3.09988	1.44026e-12	1.90943e-11	25.7446
																			1737	ENSG00000188993	LRRC66	protein_coding	2.37635	1.44125e-12	1.90964e-11	164.947
																			1738	ENSG00000105514	RAB3D	protein_coding	1.96454	1.4433e-12	1.91125e-11	296.091
																			1739	ENSG00000060491	OGFR	protein_coding	2.08204	1.49784e-12	1.98233e-11	1156.83
																			1740	ENSG00000124743	KLHL31	protein_coding	3.90662	1.50602e-12	1.99201e-11	89.929
																			1741	ENSG00000197776	KLHDC1	protein_coding	1.8527	1.53619e-12	2.03075e-11	1237.12
																			1742	ENSG00000128606	LRRC17	protein_coding	-1.80386	1.5489e-12	2.04638e-11	2294.68
																			1743	ENSG00000060688	SNRNP40	protein_coding	-1.31526	1.56502e-12	2.0665e-11	974.529
																			1744	ENSG00000168329	CX3CR1	protein_coding	5.75374	1.56848e-12	2.06987e-11	62.9123
																			1745	ENSG00000254901	MEF2BNB	protein_coding	-2.88426	1.58867e-12	2.09531e-11	40.5307
																			1746	ENSG00000157796	WDR19	protein_coding	1.48023	1.60394e-12	2.11425e-11	11109.3
																			1747	ENSG00000051009	FAM160A2	protein_coding	1.37317	1.65715e-12	2.18313e-11	2406.73
																			1748	ENSG00000250899	RP11-253E3.3	processed_transcript	-2.73141	1.68538e-12	2.21905e-11	24.0812
																			1749	ENSG00000260581	CTB-113P19.4	antisense	6.21988	1.68686e-12	2.21973e-11	59.9783
																			1750	ENSG00000268575	RP1-283E3.8	processed_transcript	2.59022	1.71448e-12	2.25479e-11	298.679
																			1751	ENSG00000100077	ADRBK2	protein_coding	1.61793	1.72246e-12	2.26398e-11	648.272
																			1752	ENSG00000196693	ENSG00000196693 ZNF33B	protein_coding	1.88455	1.72497e-12	2.26599e-11	6339.13
																			1753	ENSG00000235477	RP11-122G18.5	lincRNA	1.90539	1.78774e-12	2.34712e-11	1446.24
																			1754	ENSG00000176273	SLC35G1	protein_coding	-1.7411	1.80104e-12	2.36322e-11	563.72
																			1755	ENSG00000270179	RP11-159N11.4	sense_intronic	2.35815	1.8107e-12	2.37454e-11	162.322
																			1756	ENSG00000179397	C1orf101	protein_coding	2.62247	1.87214e-12	2.45372e-11	137.483
																			1757	ENSG00000253598	SLC10A5	protein_coding	2.55072	1.88787e-12	2.47293e-11	205.243
																			1758	ENSG00000198496	NBR2	pseudogene	1.79082	1.89691e-12	2.48336e-11	474.843
																			1759	ENSG00000177335	C8orf31	protein_coding	2.90331	1.94666e-12	2.54704e-11	117.24
																			1760	ENSG00000119711	ALDH6A1	protein_coding	1.389	2.06293e-12	2.69764e-11	3516.06
																			1761	ENSG00000127463	EMC1	protein_coding	-1.28357	2.06562e-12	2.69962e-11	1951.31
																			1762	ENSG00000042088	TDP1	protein_coding	-1.32353	2.09938e-12	2.74218e-11	1116.7
																			1763	ENSG00000144061	NPHP1	protein_coding	1.60679	2.11362e-12	2.75922e-11	1654.99
																			1764	ENSG00000102524	TNFSF13B	protein_coding	2.24462	2.23921e-12	2.92151e-11	572.372
																			1765	ENSG00000113328	CCNG1	protein_coding	1.91746	2.24842e-12	2.93186e-11	49263.7
																			1766	ENSG00000204394	VARS	protein_coding	-2.59416	2.29172e-12	2.98663e-11	328.388
																			1767	ENSG00000241593	RP11-520D19.2	lincRNA	4.66817	2.34667e-12	3.05651e-11	63.1631
																			1768	ENSG00000139679	LPAR6	protein_coding	1.68904	2.36397e-12	3.0773e-11	1433.72
																			1769	ENSG00000123737	EXOSC9	protein_coding	-1.59284	2.41377e-12	3.14036e-11	3236.3
																			1770	ENSG00000104856	RELB	protein_coding	2.08449	2.4895e-12	3.23706e-11	217.655
																			1771	ENSG00000251679	RP11-669M16.2	lincRNA	-3.99407	2.56827e-12	3.33759e-11	5.00047
																			1772	ENSG00000167264	DUS2	protein_coding	-2.07203	2.59103e-12	3.36527e-11	140.29
																			1773	ENSG00000143420	ENSA	protein_coding	-1.36138	2.63818e-12	3.42458e-11	3425.29
																			1774	ENSG00000116668	SWT1	protein_coding	2.12747	2.65092e-12	3.43918e-11	2072.49
																			1775	ENSG00000114450	GNB4	protein_coding	-1.99643	2.69071e-12	3.48882e-11	675.179
																			1776	ENSG00000260296	RP11-395I6.3	sense_overlapping	2.75321	2.70958e-12	3.51132e-11	463.504
																			1777	ENSG00000177084	POLE	protein_coding	-1.90343	2.73406e-12	3.54105e-11	1254.8
																			1778	ENSG00000163935	SFMBT1	protein_coding	-1.32649	2.7788e-12	3.59697e-11	1040.13
																			1779	ENSG00000203668	CHML	protein_coding	-1.85212	2.84648e-12	3.6825e-11	2562.62
																			1780	ENSG00000177494	ZBED2	protein_coding	-3.46758	2.9145e-12	3.76838e-11	5.97666
																			1781	ENSG00000123427	METTL21B	protein_coding	1.65265	3.13015e-12	4.04494e-11	1846.25
																			1782	ENSG00000189014	FAM35DP	pseudogene	-2.35258	3.1606e-12	4.082e-11	47.137
																			1783	ENSG00000109689	STIM2	protein_coding	1.44059	3.1796e-12	4.10423e-11	9173.87
																			1784	ENSG00000151576	QTRTD1	protein_coding	-1.38076	3.20705e-12	4.13735e-11	1357.59
																			1785	ENSG00000212232	SNORD17	snoRNA	-2.64558	3.24443e-12	4.18322e-11	26.5272
																			1786	ENSG00000113460	BRIX1	protein_coding	-1.72411	3.31701e-12	4.27441e-11	1718.5
																			1787	ENSG00000170653	ATF7	protein_coding	1.22518	3.38715e-12	4.36235e-11	11947.3
																			1788	ENSG00000147862	NFIB	protein_coding	-1.65194	3.40157e-12	4.37847e-11	1072.47
																			1789	ENSG00000187621	TCL6	processed_transcript	3.71942	3.40947e-12	4.38619e-11	72.5972
																			1790	ENSG00000135111	TBX3	protein_coding	1.77788	3.42832e-12	4.40797e-11	407.923
																			1791	ENSG00000117143	UAP1	protein_coding	-1.55736	3.4451e-12	4.42707e-11	8482.2
																			1792	ENSG00000260336	RP11-395B7.7	sense_overlapping	1.58169	3.46441e-12	4.44941e-11	5422.49
																			1793	ENSG00000113296	THBS4	protein_coding	2.73845	3.47856e-12	4.46508e-11	164.787
																			1794	ENSG00000137033	IL33	protein_coding	2.70092	3.50748e-12	4.4997e-11	126.808
																			1795	ENSG00000260432	RP11-297M9.2	lincRNA	1.9989	3.52576e-12	4.52063e-11	2259.83
																			1796	ENSG00000243927	MRPS6	protein_coding	-1.65761	3.56733e-12	4.57139e-11	1745.57
																			1797	ENSG00000080824	HSP90AA1	protein_coding	-1.61952	3.58493e-12	4.59138e-11	79708.2
																			1798	ENSG00000177426	TGIF1	protein_coding	1.25099	3.71756e-12	4.7586e-11	8925.53
																			1799	ENSG00000135473	PAN2	protein_coding	1.46384	3.76833e-12	4.82091e-11	6609.72
																			1800	ENSG00000263214	ZNF205-AS1	antisense	4.10206	3.77667e-12	4.82889e-11	74.0112
																			1801	ENSG00000240031	OR9A3P	pseudogene	5.65102	3.85807e-12	4.93024e-11	56.6397
																			1802	ENSG00000182752	PAPPA	protein_coding	1.50393	3.90209e-12	4.98372e-11	5773.37
																			1803	ENSG00000270689	RP11-712B9.4	pseudogene	4.60429	3.93143e-12	5.01841e-11	59.8858
																			1804	ENSG00000183763	TRAIP	protein_coding	-2.4391	4.0004e-12	5.10362e-11	156.847
																			1805	ENSG00000168702	LRP1B	protein_coding	1.54654	4.11322e-12	5.24464e-11	3448.54
																			1806	ENSG00000049323	LTBP1	protein_coding	1.41452	4.23948e-12	5.40264e-11	19720.4
																			1807	ENSG00000097021	ACOT7	protein_coding	-2.18014	4.25348e-12	5.41747e-11	129.689
																			1808	ENSG00000166340	TPP1	protein_coding	1.27515	4.25947e-12	5.42211e-11	60879.1
																			1809	ENSG00000219529	AP000580.1	pseudogene	5.26043	4.40234e-12	5.60087e-11	55.1819
																			1810	ENSG00000079616	KIF22	protein_coding	-1.86295	4.4217e-12	5.62239e-11	805.645
																			1811	ENSG00000196230	TUBB	protein_coding	-1.26079	4.45054e-12	5.65595e-11	64335
																			1812	ENSG00000165527	ARF6	protein_coding	-1.44525	4.48219e-12	5.69302e-11	2189.66
																			1813	ENSG00000119686	FLVCR2	protein_coding	1.47126	4.51067e-12	5.72604e-11	1136.8
																			1814	ENSG00000138413	IDH1	protein_coding	1.56751	4.54695e-12	5.76891e-11	16393.9
																			1815	ENSG00000270820	RP11-355B11.2	antisense	2.18484	4.57085e-12	5.79604e-11	234.649
																			1816	ENSG00000270574	RP11-171I2.2	antisense	2.03634	4.57859e-12	5.80266e-11	505.018
																			1817	ENSG00000272002	RP11-557L19.1	lincRNA	4.80527	4.63872e-12	5.87563e-11	60.225
																			1818	ENSG00000110318	KIAA1377	protein_coding	1.70791	4.70835e-12	5.96054e-11	5554.13
																			1819	ENSG00000100034	PPM1F	protein_coding	-1.59261	4.71511e-12	5.96582e-11	249.666
																			1820	ENSG00000161647	MPP3	protein_coding	-1.45382	4.81451e-12	6.08824e-11	310.63
																			1821	ENSG00000214106	PAXIP1-AS2	protein_coding	1.46706	4.83288e-12	6.10811e-11	597.577
																			1822	ENSG00000257337	RP11-983P16.4	antisense	2.07495	4.85753e-12	6.1359e-11	479.479
																			1823	ENSG00000011376	LARS2	protein_coding	-1.46008	4.90249e-12	6.18929e-11	608.627
																			1824	ENSG00000161551	ZNF577	protein_coding	1.48692	5.08964e-12	6.42204e-11	4115.26
																			1825	ENSG00000239739	RP11-373E16.4	lincRNA	-3.89385	5.1266e-12	6.46514e-11	4.2096
																			1826	ENSG00000273245	RP11-434P11.2	lincRNA	3.81499	5.14923e-12	6.49011e-11	68.4098
																			1827	ENSG00000259985	RP11-549B18.1	antisense	-2.95864	5.20125e-12	6.5521e-11	19.0322
																			1828	ENSG00000273131	RP6-42F4.1	processed_transcript	1.933	5.21157e-12	6.5615e-11	2101.14
																			1829	ENSG00000157445	CACNA2D3	protein_coding	1.39423	5.43631e-12	6.84072e-11	779.572
																			1830	ENSG00000184792	OSBP2	protein_coding	-3.91278	5.43972e-12	6.84127e-11	4.76792
																			1831	ENSG00000198563	DDX39B	protein_coding	1.32618	5.44413e-12	6.84307e-11	26144.6
																			1832	ENSG00000103404	USP31	protein_coding	-1.41664	5.51e-12	6.92209e-11	1012.3
																			1833	ENSG00000084110	HAL	protein_coding	2.97936	5.54617e-12	6.96373e-11	138.455
																			1834	ENSG00000168961	LGALS9	protein_coding	3.63868	5.56193e-12	6.9797e-11	92.7522
																			1835	ENSG00000264350	SNRPGP2	pseudogene	-1.71489	5.6176e-12	7.04573e-11	142.587
																			1836	ENSG00000008869	HEATR5B	protein_coding	1.29435	5.6255e-12	7.05178e-11	8919.74
																			1837	ENSG00000216901	AL022393.7	pseudogene	5.63121	5.67888e-12	7.11483e-11	56.0936
																			1838	ENSG00000160193	WDR4	protein_coding	-2.49421	5.74287e-12	7.19108e-11	66.3193
																			1839	ENSG00000115053	NCL	protein_coding	-1.23717	5.79391e-12	7.25105e-11	35901
																			1840	ENSG00000140105	WARS	protein_coding	1.27583	5.81452e-12	7.2729e-11	18362.7
																			1841	ENSG00000204789	ZNF204P	pseudogene	2.11523	5.9758e-12	7.47056e-11	1514.01
																			1842	ENSG00000272977	CTA-390C10.10	sense_intronic	1.91574	6.21103e-12	7.76041e-11	319.268
																			1843	ENSG00000253051	SNORA31	snoRNA	2.94509	6.29261e-12	7.85808e-11	99.6798
																			1844	ENSG00000164683	HEY1	protein_coding	4.59654	6.34723e-12	7.92198e-11	59.918
																			1845	ENSG00000248187	RP11-184M15.1	lincRNA	-4.23844	6.38041e-12	7.95909e-11	2.40845
																			1846	ENSG00000112343	TRIM38	protein_coding	1.40417	6.45719e-12	8.0505e-11	5484.02
																			1847	ENSG00000165661	QSOX2	protein_coding	-1.4802	6.48252e-12	8.07771e-11	537.361
																			1848	ENSG00000170145	SIK2	protein_coding	1.21513	6.82554e-12	8.50053e-11	6726.75
																			1849	ENSG00000008513	ST3GAL1	protein_coding	1.63914	6.89538e-12	8.58286e-11	2825.16
																			1850	ENSG00000164687	FABP5	protein_coding	-2.27514	7.05693e-12	8.77921e-11	88.9499
																			1851	ENSG00000106069	CHN2	protein_coding	1.54645	7.06535e-12	8.78493e-11	1004.01
																			1852	ENSG00000139116	KIF21A	protein_coding	-1.5552	7.12697e-12	8.85677e-11	942.699
																			1853	ENSG00000171790	SLFNL1	protein_coding	4.34177	7.20092e-12	8.94383e-11	64.9545
																			1854	ENSG00000145907	G3BP1	protein_coding	-1.53563	7.29492e-12	9.05569e-11	11130.9
																			1855	ENSG00000171960	PPIH	protein_coding	-1.40293	7.31344e-12	9.07379e-11	557.086
																			1856	ENSG00000179041	RRS1	protein_coding	-1.77094	7.35627e-12	9.11989e-11	219.017
																			1857	ENSG00000177169	ULK1	protein_coding	2.04565	7.35852e-12	9.11989e-11	1075.56
																			1858	ENSG00000261115	TMEM178B	protein_coding	-1.94325	7.37237e-12	9.13214e-11	158.083
																			1859	ENSG00000107341	UBE2R2	protein_coding	1.42523	7.39009e-12	9.14916e-11	8096.54
																			1860	ENSG00000242021	RP11-268G12.3	lincRNA	2.67702	7.54901e-12	9.34089e-11	111.836
																			1861	ENSG00000116604	MEF2D	protein_coding	2.00852	7.69799e-12	9.52011e-11	3335.5
																			1862	ENSG00000244292	OR9N1P	pseudogene	6.07155	7.71778e-12	9.53945e-11	52.0654
																			1863	ENSG00000007001	UPP2	protein_coding	6.0752	7.73939e-12	9.56104e-11	52.521
																			1864	ENSG00000169126	ARMC4	protein_coding	-1.95789	7.77546e-12	9.60044e-11	117.891
																			1865	ENSG00000129116	PALLD	protein_coding	-1.38085	7.8814e-12	9.72602e-11	12450
																			1866	ENSG00000132478	UNK	protein_coding	-1.46766	8.0071e-12	9.87586e-11	616.063
																			1867	ENSG00000155085	AK9	protein_coding	1.759	8.01347e-12	9.87842e-11	2681.86
																			1868	ENSG00000133466	C1QTNF6	protein_coding	1.70107	8.07352e-12	9.94712e-11	473.415
																			1869	ENSG00000262096	PCDHB19P	pseudogene	2.85895	8.30237e-12	1.02236e-10	95.4883
																			1870	ENSG00000115896	PLCL1	protein_coding	1.63281	8.34229e-12	1.02673e-10	1197.31
																			1871	ENSG00000258875	CTD-2547L24.3	protein_coding	6.06098	8.39086e-12	1.03215e-10	51.7564
																			1872	ENSG00000140835	CHST4	protein_coding	-4.02988	8.73719e-12	1.07418e-10	3.43806
																			1873	ENSG00000105696	TMEM59L	protein_coding	3.28165	8.8393e-12	1.08615e-10	97.8741
																			1874	ENSG00000258890	CEP95	protein_coding	1.53701	9.15434e-12	1.12426e-10	12325.5
																			1875	ENSG00000181652	ATG9B	protein_coding	5.26026	9.23266e-12	1.13328e-10	56.6925
																			1876	ENSG00000125945	ZNF436	protein_coding	1.43319	9.27673e-12	1.13808e-10	2105.38
																			1877	ENSG00000153283	CD96	protein_coding	2.74309	9.29729e-12	1.14e-10	146.59
																			1878	ENSG00000135604	STX11	protein_coding	-2.20694	9.31426e-12	1.14147e-10	115.862
																			1879	ENSG00000130826	DKC1	protein_coding	-1.21235	9.58981e-12	1.17461e-10	3201.95
																			1880	ENSG00000100814	CCNB1IP1	protein_coding	1.33754	9.62296e-12	1.17804e-10	6585.81
																			1881	ENSG00000203837	PNLIPRP3	protein_coding	2.01917	9.83345e-12	1.20317e-10	3178.88
																			1882	ENSG00000138346	DNA2	protein_coding	-1.89508	9.89827e-12	1.21046e-10	996.431
																			1883	ENSG00000272599	RP11-152N13.16	antisense	-2.04124	1.01832e-11	1.24465e-10	46.9198
																			1884	ENSG00000204706	MAMDC2-AS1	antisense	2.47374	1.02921e-11	1.25728e-10	214.612
																			1885	ENSG00000228643	AC079779.4	processed_transcript	-3.23192	1.03313e-11	1.26141e-10	11.0492
																			1886	ENSG00000154781	CCDC174	protein_coding	1.2651	1.0395e-11	1.2685e-10	2986.72
																			1887	ENSG00000185267	CDNF	protein_coding	2.24768	1.04039e-11	1.26892e-10	169.872
																			1888	ENSG00000267002	RP11-242D8.1	lincRNA	1.62497	1.04228e-11	1.27055e-10	540.349
																			1889	ENSG00000101811	CSTF2	protein_coding	-1.57222	1.07515e-11	1.30993e-10	464.935
																			1890	ENSG00000138639	ARHGAP24	protein_coding	1.4476	1.08455e-11	1.32068e-10	1318.51
																			1891	ENSG00000105519	CAPS	protein_coding	2.92081	1.0869e-11	1.32285e-10	328.351
																			1892	ENSG00000245149	RNF139-AS1	lincRNA	1.89492	1.09741e-11	1.33493e-10	694.865
																			1893	ENSG00000135905	DOCK10	protein_coding	-1.50818	1.11512e-11	1.35576e-10	2828.92
																			1894	ENSG00000234405	LL0XNC01-250H12.3	antisense	2.45572	1.12184e-11	1.36321e-10	204.386
																			1895	ENSG00000073464	CLCN4	protein_coding	-1.45096	1.12433e-11	1.36551e-10	1068.48
																			1896	ENSG00000256087	ZNF432	protein_coding	1.83963	1.12944e-11	1.37099e-10	6508.13
																			1897	ENSG00000150907	FOXO1	protein_coding	1.54898	1.13064e-11	1.37173e-10	9557.35
																			1898	ENSG00000109083	IFT20	protein_coding	1.37768	1.15208e-11	1.39701e-10	2886.91
																			1899	ENSG00000251695	AC124890.1	protein_coding	3.66332	1.16539e-11	1.4124e-10	112.899
																			1900	ENSG00000137817	PARP6	protein_coding	1.27318	1.17401e-11	1.4221e-10	13583.4
																			1901	ENSG00000272755	RP11-326G21.1	antisense	2.15719	1.19687e-11	1.44903e-10	327.776
																			1902	ENSG00000176124	DLEU1	protein_coding	-1.59727	1.20912e-11	1.46309e-10	534.425
																			1903	ENSG00000106546	AHR	protein_coding	-1.7132	1.21577e-11	1.47036e-10	5656.55
																			1904	ENSG00000101346	POFUT1	protein_coding	-1.31481	1.21956e-11	1.47417e-10	3418.89
																			1905	ENSG00000099139	PCSK5	protein_coding	2.36519	1.22477e-11	1.47969e-10	251.371
																			1906	ENSG00000170545	SMAGP	protein_coding	-1.5463	1.23506e-11	1.49134e-10	968.825
																			1907	ENSG00000239650	GUSBP4	pseudogene	2.36998	1.24776e-11	1.50588e-10	153.791
																			1908	ENSG00000144381	HSPD1	protein_coding	-1.55789	1.25483e-11	1.51362e-10	21369.9
																			1909	ENSG00000146197	SCUBE3	protein_coding	-2.61101	1.26614e-11	1.52646e-10	20.2099
																			1910	ENSG00000163132	MSX1	protein_coding	1.83265	1.27703e-11	1.53878e-10	1567.48
																			1911	ENSG00000093000	NUP50	protein_coding	-1.45538	1.27875e-11	1.54005e-10	4147.82
																			1912	ENSG00000124762	CDKN1A	protein_coding	1.82609	1.28718e-11	1.5494e-10	9891.23
																			1913	ENSG00000126368	NR1D1	protein_coding	2.38424	1.29507e-11	1.55808e-10	930.182
																			1914	ENSG00000128482	RNF112	protein_coding	3.9183	1.30519e-11	1.56943e-10	76.6667
																			1915	ENSG00000170439	METTL7B	protein_coding	-2.58933	1.30796e-11	1.57194e-10	35.2534
																			1916	ENSG00000107959	PITRM1	protein_coding	-1.31074	1.3263e-11	1.59315e-10	3725.78
																			1917	ENSG00000143977	SNRPG	protein_coding	-1.46706	1.36138e-11	1.63444e-10	2251.18
																			1918	ENSG00000120093	HOXB3	protein_coding	1.58885	1.37881e-11	1.6545e-10	751.462
																			1919	ENSG00000124116	WFDC3	protein_coding	2.85677	1.39794e-11	1.67658e-10	103.006
																			1920	ENSG00000261488	RP11-757F18.5	antisense	1.60358	1.4205e-11	1.70275e-10	1284.26
																			1921	ENSG00000185761	ADAMTSL5	protein_coding	-2.00722	1.46864e-11	1.75954e-10	220.815
																			1922	ENSG00000225279	RP11-536C5.2	antisense	5.56695	1.47269e-11	1.76348e-10	54.8558
																			1923	ENSG00000007944	MYLIP	protein_coding	1.66666	1.48033e-11	1.7717e-10	882.201
																			1924	ENSG00000232788	AC078883.3	antisense	6.0126	1.50526e-11	1.80059e-10	50.6006
																			1925	ENSG00000166165	CKB	protein_coding	2.93051	1.55631e-11	1.8607e-10	127.409
																			1926	ENSG00000177483	RBM44	protein_coding	2.47896	1.5705e-11	1.87669e-10	153.163
																			1927	ENSG00000226380	MIR29A	lincRNA	-1.99697	1.57851e-11	1.88528e-10	113.685
																			1928	ENSG00000214021	TTLL3	protein_coding	1.38837	1.59374e-11	1.90249e-10	6687.71
																			1929	ENSG00000244274	DBNDD2	protein_coding	2.04027	1.60155e-11	1.91081e-10	446.707
																			1930	ENSG00000186765	FSCN2	protein_coding	5.50634	1.61241e-11	1.92277e-10	49.6537
																			1931	ENSG00000182704	TSKU	protein_coding	1.66079	1.62199e-11	1.9332e-10	2201.49
																			1932	ENSG00000144231	POLR2D	protein_coding	-1.30435	1.62565e-11	1.93655e-10	1036.8
																			1933	ENSG00000157827	FMNL2	protein_coding	1.57094	1.64956e-11	1.96402e-10	40578.2
																			1934	ENSG00000186314	PRELID2	protein_coding	-1.78026	1.68506e-11	2.00525e-10	214.911
																			1935	ENSG00000096433	ITPR3	protein_coding	-1.96692	1.68695e-11	2.00624e-10	3477.62
																			1936	ENSG00000246982	RP1-179N16.6	antisense	2.16135	1.68763e-11	2.00624e-10	300.784
																			1937	ENSG00000144645	OSBPL10	protein_coding	-1.30649	1.69903e-11	2.01781e-10	739.76
																			1938	ENSG00000166831	RBPMS2	protein_coding	-2.13573	1.69912e-11	2.01781e-10	35.0833
																			1939	ENSG00000178202	KDELC2	protein_coding	-1.63681	1.73634e-11	2.06095e-10	9679.58
																			1940	ENSG00000198053	SIRPA	protein_coding	-1.70967	1.7418e-11	2.06636e-10	824.358
																			1941	ENSG00000115963	RND3	protein_coding	-1.63839	1.77044e-11	2.09926e-10	10744.5
																			1942	ENSG00000189320	FAM180A	protein_coding	-1.36473	1.79297e-11	2.12489e-10	760.374
																			1943	ENSG00000189362	TMEM194B	protein_coding	-1.66819	1.81146e-11	2.14569e-10	434.909
																			1944	ENSG00000104946	TBC1D17	protein_coding	2.28262	1.81356e-11	2.14707e-10	2685.58
																			1945	ENSG00000152433	ZNF547	protein_coding	1.39869	1.81677e-11	2.14976e-10	872.015
																			1946	ENSG00000115233	PSMD14	protein_coding	-1.48183	1.82875e-11	2.16283e-10	5235.95
																			1947	ENSG00000185104	FAF1	protein_coding	-1.30023	1.83507e-11	2.16919e-10	2132.84
																			1948	ENSG00000272327	RP11-1002K11.1	lincRNA	-2.76565	1.84227e-11	2.17658e-10	25.3844
																			1949	ENSG00000245812	RP11-175K6.1	lincRNA	2.40497	1.84801e-11	2.18225e-10	142.491
																			1950	ENSG00000164111	ANXA5	protein_coding	-1.22774	1.85344e-11	2.18684e-10	55457.9
																			1951	ENSG00000120526	NUDCD1	protein_coding	-1.85572	1.8538e-11	2.18684e-10	1476.22
																			1952	ENSG00000132031	MATN3	protein_coding	-2.13615	1.86388e-11	2.1976e-10	65.806
																			1953	ENSG00000112081	SRSF3	protein_coding	-1.38747	1.93671e-11	2.2823e-10	11987
																			1954	ENSG00000140254	DUOXA1	protein_coding	3.41218	2.01919e-11	2.37828e-10	94.1405
																			1955	ENSG00000241288	RP11-379B18.5	lincRNA	1.62915	2.04149e-11	2.40332e-10	352.135
																			1956	ENSG00000153944	MSI2	protein_coding	1.32831	2.05381e-11	2.41658e-10	2876
																			1957	ENSG00000245552	RP11-712B9.2	antisense	5.18621	2.06961e-11	2.43393e-10	54.1069
																			1958	ENSG00000130653	PNPLA7	protein_coding	2.70095	2.07356e-11	2.43733e-10	203.104
																			1959	ENSG00000145687	SSBP2	protein_coding	1.3765	2.07512e-11	2.43792e-10	6054.16
																			1960	ENSG00000196352	CD55	protein_coding	1.51921	2.08395e-11	2.44705e-10	75342.4
																			1961	ENSG00000133138	TBC1D8B	protein_coding	1.84725	2.17232e-11	2.54951e-10	1726.25
																			1962	ENSG00000248175	CTC-428G20.3	lincRNA	2.03136	2.17652e-11	2.55314e-10	846.397
																			1963	ENSG00000165046	LETM2	protein_coding	-1.41114	2.19524e-11	2.57379e-10	267.114
																			1964	ENSG00000108424	KPNB1	protein_coding	-1.21005	2.2272e-11	2.60993e-10	27614.3
																			1965	ENSG00000035403	VCL	protein_coding	-1.17485	2.23307e-11	2.61548e-10	18064
																			1966	ENSG00000065308	TRAM2	protein_coding	-1.21175	2.2614e-11	2.64731e-10	19345.7
																			1967	ENSG00000204314	PRRT1	protein_coding	2.32127	2.27452e-11	2.66132e-10	242.367
																			1968	ENSG00000114999	TTL	protein_coding	-1.34827	2.31317e-11	2.70517e-10	7571.97
																			1969	ENSG00000101333	PLCB4	protein_coding	-1.62341	2.33609e-11	2.73058e-10	949.734
																			1970	ENSG00000104537	ANXA13	protein_coding	4.32336	2.3472e-11	2.74217e-10	56.199
																			1971	ENSG00000170629	DPY19L2P2	pseudogene	-1.90774	2.36946e-11	2.76678e-10	108.506
																			1972	ENSG00000109805	NCAPG	protein_coding	-1.76348	2.39229e-11	2.79202e-10	6296.86
																			1973	ENSG00000118246	FASTKD2	protein_coding	-1.74148	2.40475e-11	2.80513e-10	1773.51
																			1974	ENSG00000232956	SNHG15	lincRNA	-1.65834	2.40661e-11	2.80588e-10	398.586
																			1975	ENSG00000263320	RP11-498D10.6	antisense	2.4178	2.41743e-11	2.81707e-10	425.968
																			1976	ENSG00000111696	NT5DC3	protein_coding	-1.33399	2.45063e-11	2.85432e-10	1864.13
																			1977	ENSG00000091127	PUS7	protein_coding	-1.53215	2.46888e-11	2.87412e-10	1258.03
																			1978	ENSG00000166387	PPFIBP2	protein_coding	1.52905	2.47203e-11	2.87633e-10	3829.41
																			1979	ENSG00000004455	AK2	protein_coding	-1.22984	2.48511e-11	2.89008e-10	3045.41
																			1980	ENSG00000135678	CPM	protein_coding	1.62578	2.52832e-11	2.93885e-10	410.063
																			1981	ENSG00000253641	RP11-981G7.2	lincRNA	2.65091	2.57254e-11	2.98874e-10	118.022
																			1982	ENSG00000108352	RAPGEFL1	protein_coding	2.05452	2.58122e-11	2.99732e-10	813.702
																			1983	ENSG00000164124	TMEM144	protein_coding	-2.21368	2.60024e-11	3.01788e-10	96.9886
																			1984	ENSG00000144445	KANSL1L	protein_coding	1.76255	2.66723e-11	3.09407e-10	4142.69
																			1985	ENSG00000183426	NPIPA1	protein_coding	1.60387	2.69203e-11	3.12126e-10	2193.99
																			1986	ENSG00000134954	ETS1	protein_coding	-1.54919	2.70484e-11	3.13454e-10	4735.41
																			1987	ENSG00000143816	WNT9A	protein_coding	1.95938	2.74326e-11	3.17746e-10	222.512
																			1988	ENSG00000207870	MIR221	miRNA	-2.93963	2.77111e-11	3.2081e-10	13.4545
																			1989	ENSG00000231066	NPM1P9	pseudogene	-3.03598	2.82556e-11	3.26949e-10	16.112
																			1990	ENSG00000047936	ROS1	protein_coding	-3.42722	2.85123e-11	3.29754e-10	6.38597
																			1991	ENSG00000145022	TCTA	protein_coding	-1.97186	2.8941e-11	3.34544e-10	589.028
																			1992	ENSG00000161326	DUSP14	protein_coding	-1.49708	2.90567e-11	3.35713e-10	1380.02
																			1993	ENSG00000118557	PMFBP1	protein_coding	3.0775	2.94129e-11	3.39527e-10	89.5725
																			1994	ENSG00000234617	SNRK-AS1	antisense	2.1781	2.94164e-11	3.39527e-10	148.778
																			1995	ENSG00000170085	SIMC1	protein_coding	-1.41434	2.95368e-11	3.40746e-10	664.296
																			1996	ENSG00000143458	GABPB2	protein_coding	1.39957	3.00564e-11	3.46399e-10	3384.13
																			1997	ENSG00000168439	STIP1	protein_coding	-1.54699	3.00568e-11	3.46399e-10	4664.45
[truncated: 3,818 more rows]
