# Supplementary material for: Combining Brigatinib with mTOR Inhibition to Effectively Treat NF2-SWN–Associated and Sporadic NF2-Deficient Meningiomas
Source: Cancer Res Commun. 2026 Jan 27;6(1):211–23. doi: 10.1158/2767-9764.CRC-25-0563 (PMC12835584; doi:10.1158/2767-9764.CRC-25-0563)
Supplement: Supplementary Data S2 [file crc-25-0563_supplementary_data_s2_suppsd2.xlsx]

## Sheet: Supplementary Data S2
Supplementary Data S2: The full list of upstream regulators predicted by Ingenuity Pathway Analysis to be significantly (absolute z-score ≥ 2) activated or inhibited by brigatinib, INK128, or their combination in treated AG-NF2-Men cells. Cutoff values for analysis of each treatment group were: Padj<0.01; absolute log2 FC >1; mean normalized read counts > 5.Predicted upstream regulators are sorte…
Brigatinib
Upstream Regulator	Expr Log Ratio	Molecule Type	Predicted Activation State	Activation z-score	Absolute z-score	P-value of overlap	Target Molecules in Dataset
CIC	-0.42	transcription regulator	Activated	2.433	2.433	4.85e-12	DUSP4,ETV1,ETV4,ETV5,FOSL1,MAFF,SPRY4
TGFB1	-0.52	growth factor	Activated	2.244	2.244	2.89e-09	ADRB2,ARHGAP22,ASPN,ATF3,CEBPD,FOSL1,ID4,IGFBP5,JUND,MMP1,PLAUR,PPARGC1A,PTX3,RHOU,SOX4,TNFAIP3,TP63
MRTFB	-0.26	transcription regulator	Activated	2.63	2.63	9.48e-08	F11R,FIBIN,FILIP1L,IGFBP5,LINC00968,SELENOP,SYNPO2
EWSR1-FLI1		fusion gene/product	Inhibited	-2.608	2.608	2.78e-07	F11R,FIBIN,FILIP1L,IGFBP5,LINC00968,SELENOP,SYNPO2
EFNA5	-0.02	kinase	Activated	2.236	2.236	3.91e-06	DUSP4,DUSP6,ETV5,FOSL1,PLAT
EFNA4	-0.33	kinase	Activated	2.236	2.236	4.41e-06	DUSP4,DUSP6,ETV5,FOSL1,PLAT
EFNA3	-0.2	kinase	Activated	2.236	2.236	4.95e-06	DUSP4,DUSP6,ETV5,FOSL1,PLAT
EFNA2	-0.1	kinase	Activated	2.236	2.236	1.14e-05	DUSP4,DUSP6,ETV5,FOSL1,PLAT
EFNA1	0.66	other	Activated	2.236	2.236	2.51e-05	DUSP4,DUSP6,ETV5,FOSL1,PLAT
MRTFA	-0.15	transcription regulator	Activated	2.236	2.236	4.57e-05	F11R,FIBIN,LINC00968,SELENOP,SYNPO2
MED1	-0.29	transcription regulator	Activated	2	2	5.55e-05	CREB5,HYDIN,ID2,MEF2C,MMP1,SYNPO2
TCF4	-0.13	transcription regulator	Inhibited	-2.449	2.449	0.00125	GRB14,HTR2B,ID2,IGFBP5,MEF2C,PDE7B
INK128
Upstream Regulator	Expr Log Ratio	Molecule Type	Predicted Activation State	Activation z-score	Absolute z-score	P-value of overlap	Target Molecules in Dataset
FOXM1	-0.93	transcription regulator	Inhibited	-2.842	2.842	4.15e-10	AURKA,BIRC5,CCNB1,CCND2,CDC20,CDCA3,CDCA8,CENPA,CKS2,KIF20A,NEK2,PLK1
CKAP2L	-0.73	other	Inhibited	-3	3	1.69e-09	BIRC5,CCNB1,CDC20,CDCA8,CENPA,KIF20A,NEK2,PLK1,SGO2
AREG		growth factor	Inhibited	-2.333	2.333	1.9e-08	BIRC5,CCNB1,CCNF,CDC20,CDCA8,CENPA,GBP1,KIF20A,PLK1
LIN9	-0.53	other	Inhibited	-2.213	2.213	3.01e-07	AURKA,BIRC5,CCNB1,DLGAP5,PLK1
PCLAF	-0.54	other	Inhibited	-2.215	2.215	8.82e-06	AURKA,CCNB1,CDC20,NEK2,PLK1
TP53	-0.24	transcription regulator	Activated	2.595	2.595	1.23e-05	AURKA,BBC3,BIRC5,BMF,CCNB1,CDC20,CYCS,DBF4,DLGAP5,GBP1,KIF20A,LMO3,mir-10 (includes others),mir-27 (includes others),NDRG1,NEK2,PDE2A,PEG10,PHGDH,PLK1,PSAT1,TAP2
H2AZ1	-0.56	other	Inhibited	-2	2	2.23e-05	BIRC5,CDCA8,DLGAP5,PLK1,TOMM40
DCAF1	-0.45	kinase	Inhibited	-2.219	2.219	3.32e-05	BBC3,BMF,CCNB1,PLK1,TXNIP
TOR1AIP1	-0.04	other	Inhibited	-2.236	2.236	4.8e-05	CDC20,CDCA3,DLGAP5,FAM83D,PLK1
ZNF768	-0.3	other	Inhibited	-2	2	7.35e-05	AURKA,CCNB1,CDC20,PLK1
PRDM2	0.11	transcription regulator	Activated	2.646	2.646	0.00333	ABCG1,CIP2A,LYRM9,POLR3G,SGO2,TSC22D3,TXNIP
NUPR1	-0.2	transcription regulator	Activated	3.162	3.162	0.00842	AURKA,CCNF,CDCA3,CDCA8,EPHA7,GCNT2,KIF18A,KIF20A,NDRG1,PLK1,SLC16A6
PGR	0.23	ligand-dependent nuclear receptor	Activated	2.173	2.173	0.0221	CDKN1C,GBP1,IGFBP1,NDRG1,TSC22D3
PRL		other	Inhibited	-2	2	0.0265	CCNB1,EPSTI1,TSC22D3,TXNIP
TP73		transcription regulator	Activated	2.169	2.169	0.0325	BBC3,BIRC5,CDKN1C,PNRC1,PPL
ALOX5		enzyme	Activated	2.228	2.228	0.143	ANKRD20A9P,FAM43A,mir-10 (includes others),SLC14A1,UNC13A
Brigatinib+INK128
Upstream Regulator	Expr Log Ratio	Molecule Type	Predicted Activation State	Activation z-score	Absolute z-score	P-value of overlap	Target Molecules in Dataset
ERBB2	-0.88	kinase	Inhibited	-5.691	5.691	6.97e-40	ADAM19,ANXA2,B3GALT6,BARD1,BCL2,BHLHE40,BRIP1,CADM1,CAPN15,CCL2,CCN2,CCNA2,CCND1,CCND3,CCNE1,CCNE2,CD59,CDC14B,CDC25A,CDC42EP3,CDC45,CDC6,CDC7,CDCA2,CDCA4,CDCA5,CDCA7,CDCA7L,CDH2,CDK1,CDKN1A,CDKN1B,CDT1,CEBPB,CHD1L,CHST3,CKS1B,COL6A3,COL7A1,CPM,DHFR,E2F1,E2F3,E2F5,E2F7,E2F8,EDN1,EGFR,EPHB2,ERBB3,ESPL1,EXT1,F3,FOXO1,FSTL3,GART,GCNT2,GDNF,GINS1,GINS2,GINS3,GINS4,GLO1,GNPTAB,GPC1,HES1,HIF1A,IGFBP1,I…
E2F1	-4.76	transcription regulator	Inhibited	-2.392	2.392	2.85e-30	ABCG2,ADRB2,ATG14,AURKB,BCL2,BCL2L11,BMP4,BRCA1,CALM2,CASP3,CCNA2,CCND1,CCND3,CCNE1,CDC25A,CDC6,CDCA4,CDH2,CDK1,CDK2,CDK4,CDK6,CDKN1A,CDKN1B,CENPU,DDIT3,DDX11,DGKI,DHFR,DLEU1,DLEU2,DUSP1,DUSP4,E2F1,E2F3,ECT2,EPHB2,EXOSC9,FANCD2,FEN1,FOSL2,GINS1,GNG4,GTF2H4,H2AC6,H2BC11,H4C8,HMGB1,ID3,JMY,JPT1,JUNB,KIF23,LACTB,LINC01004,MAF,MCM10,MCM3,MCM5,MCM6,MDM2,MLH1,MSH2,MTHFD1,MYBL2,MYC,NCL,NOTCH1,NPAT,NR4A1…
MAGI1	-0.89	enzyme	Activated	7.23	7.23	4.17e-30	ABLIM1,ASF1B,ATAD2,BARD1,BCL2,BRCA1,BRCA2,BTG2,CCNE1,CCT7,CDC25A,CDC45,CDC6,CDC7,CDK2,CDKN1A,CDKN1B,CHEK1,CSE1L,CTPS1,DCTPP1,DHFR,DNMT1,DSCC1,E2F1,E2F3,E2F8,EED,ELOVL2,EXO1,FKBP4,GAB2,GINS2,GINS3,GINS4,H2BC12,HELLS,HES1,LYAR,MCM2,MCM3,MCM4,MCM5,MCM6,MMS22L,MSH2,MYB,MYBL1,MYBL2,MYC,NASP,NCBP1,NHEJ1,NME1,NOP56,ODC1,PAICS,PDZK1,PEX11A,PLOD2,PNO1,POLA2,POLD2,POLD3,POLQ,POLR3G,PPM1G,PRKDC,RAD54L,RANBP…
TFEB	-0.13	transcription regulator	Inhibited	-8.357	8.357	1.62e-29	ACACA,AHR,ALCAM,ANAPC1,ARSB,BCL6,BTG1,CALCRL,CCND1,CCNE2,CD55,CDC25A,CDC45,CDC6,CDC7,CDT1,CENPU,CHEK1,CHTF18,CKAP4,CLSPN,CTSF,CXCL2,DKC1,DNA2,E2F8,EMP1,EXO1,FAM111A,FBXO5,FJX1,FOSL1,GALNS,GINS1,GSPT1,HMMR,HOPX,IL33,JUN,KIF23,LIF,LIN9,MCM10,MCM3,MCM4,MCM5,MCM7,MCM8,MDM2,MET,MLH1,MYBL2,MYC,NCAPG,NCAPG2,NDC1,NUF2,NUP155,NUP188,NUP210,NUP62,ORC1,ORC6,PCNA,PHLDA1,PKMYT1,PLK4,PNP,POLA2,POLD1,POLD2,POLD…
NUPR1	2.74	transcription regulator	Activated	6.19	6.19	9.2e-23	ABHD15,ABL2,ACAD10,ACSS1,ADRB2,AKAP12,ALG8,ANGEL1,ANK1,ANP32E,APOBEC3B,ASIC1,ATAD5,ATF3,ATP8B1,AVPI1,BLM,BNIP3,BRCA1,BRI3BP,BTG1,C8orf58,CAMK2N1,CCDC134,CCN1,CCNA2,CCNF,CDCA2,CEBPB,CENPI,CHMP1B,CHUK,CKAP2L,CMKLR2,COA5,CREB5,CXADR,CYB5B,DDIT3,DHCR24,DLG1,DNMT3B,DPY19L2P2,DSN1,E2F8,ELL2,EME1,ENO2,EPB41L4A-AS1,EPHA7,ERCC6L,ESPL1,ETS1,ETV1,EXO1,FAM111A,FAM111B,FAM114A1,FAM83G,FANCD2,FGF1,FIRRM,GAB2,G…
TGFB1	0.38	growth factor	Inhibited	-2.183	2.183	1e-20	ADAM19,ADRB2,AKR1C2,ANKRD1,ARHGAP22,ARHGAP24,ARHGAP27,ARHGEF2,ATF3,ATF4,ATP1B1,BARD1,BCL2,BCL2L11,BHLHE40,BRIP1,CADM1,CAPN15,CASP3,CAV1,CCL2,CCN2,CCNA2,CCND2,CCND3,CCNE2,CD46,CD59,CDH2,CDH5,CDK1,CDK2,CDK4,CDKN1A,CDKN1B,CDT1,CEBPB,CEBPD,CKS1B,CLEC2D,COL6A3,COL7A1,DDIT3,E2F1,E2F5,EDN1,EPHB2,ERN1,ESPL1,F3,FCER1G,FGF2,FOSL1,FOXO1,FST,FSTL3,GDF6,GLI2,HBEGF,HIF1A,HKDC1,ID4,IGFBP5,IL13RA2,IL1RL1,IRS2,IT…
MITF	-0.43	transcription regulator	Inhibited	-5.072	5.072	3.91e-20	ABCB5,ALCAM,APEX2,AURKB,BCL2,BEST1,BRCA1,CCNF,CCNG2,CDH2,CDT1,CENPH,CENPO,CEP55,CHAF1A,CHTF18,DIAPH1,DSN1,ECT2,EME1,ESPL1,FANCA,FANCG,FBXO32,GPRIN1,HAUS8,HIF1A,HMBS,ITGA3,KIF4A,KIFC1,LIG1,MCM2,MCM4,MCM5,MCM6,MET,MGP,NCAPD3,NPM3,NUF2,ORC6,POLD1,POLE2,PPARGC1A,PSMC3IP,RAD51D,RECQL4,RFC5,RMI1,RPA3,SCD,SERPINE1,SOX9,SPAG5,SPC24,SPC25,TACC3,TERT,TFAM,TXNIP,UBE2C,UPP1,XRCC3
TP53	-0.65	transcription regulator	Activated	5.65	5.65	4.91e-20	ABCC1,ACTB,ACTL6A,ADA,ADRB2,AKAP12,ALDH1A3,AMOTL2,ANK1,ANXA1,ARHGEF2,ARPC1B,ATF3,ATIC,ATOX1,AURKB,BAK1,BBC3,BCL2,BCL2L11,BHLHE40,BID,BMF,BNIP3,BRCA1,BTG1,BTG2,CAMLG,CARS1,CASP8,CAV1,CCN2,CCNA2,CCNB1IP1,CCND3,CCNE2,CCNG1,CD59,CDC25A,CDC6,CDC7,CDK1,CDK2,CDK4,CDKN1A,CDKN1B,CDT1,CEP55,CHEK1,CHEK2,CHUK,CLCA2,CMBL,COL13A1,COL7A1,CPOX,CRYAB,CTH,CXCL2,CYCS,CYFIP2,CYP26B1,DBP,DDIT3,DDIT4,DEK,DHFR,DKK1,DLG…
YAP1	-0.16	transcription regulator	Inhibited	-4.048	4.048	4.28e-19	ABCG2,ACSF2,ACSL4,AMOTL2,ANK1,ANKRD1,ANLN,ARHGAP29,ASNS,ATAD2,ATF4,ATP6V1D,AURKB,AXL,BCL2L11,BMP4,CASP3,CASP8,CAVIN2,CCL2,CCN1,CCN2,CCNA2,CCND1,CDH2,CDK4,CDK6,CDKN1A,CDKN1B,CDKN1C,CDRT4,CEP83,CKLF,COL4A2,COL7A1,CTSL,CXCL2,CYP1A1,DDIT3,DIAPH3,DTYMK,E2F1,E2F4,E2F7,EDN1,EGFR,EGR1,EHD1,EIF4G1,ENDOU,F11R,FLNB,FST,FTL,H2AX,HLA-E,HMMR,IFI27,IFIT1,IFIT2,IFNGR1,IL1RAP,ISG20,ITGB1,ITPR1,JAG2,JUN,KIF23,KIF2…
TNFRSF9		transmembrane receptor	Inhibited	-5.396	5.396	6.28e-19	BLM,BRCA1,CCNA2,CCND2,CD14,CD83,CDC45,CDC6,CDC7,CDK2,CDK4,CDT1,CHEK1,CLSPN,DNA2,E2F1,FEN1,GINS1,MCM2,MCM4,MCM5,MCM6,MCM7,PCNA,PKMYT1,POLE2,RAD51,RFC2,SMC1A,TIMELESS,TIPIN,TOPBP1,XRCC2
CD3E		transmembrane receptor	Inhibited	-5.209	5.209	7.21e-19	BLM,BRCA1,CCNA2,CCND2,CDC45,CDC6,CDC7,CDK2,CDK4,CDT1,CHEK1,CLSPN,DNA2,E2F1,FEN1,GINS1,MCM2,MCM4,MCM5,MCM6,MCM7,PCNA,PKMYT1,POLE2,PTGS2,RAD51,RFC2,SMC1A,TIMELESS,TIPIN,TOPBP1,XRCC2
MYC	-2.39	transcription regulator	Inhibited	-3.809	3.809	3.97e-18	ABCC1,ABCC4,ACACA,ADAMTS1,AHR,ALCAM,ATP13A2,AXL,BAG1,BBC3,BCL6,BZW2,CAV1,CCND1,CCND2,CCND3,CCNE1,CCNG2,CCT3,CD55,CDC25A,CDC7,CDH2,CDK4,CDKN1A,CDKN1B,CHEK1,CTNNAL1,CYFIP2,CYTH2,DCTPP1,DDIT3,DDX11,DKC1,DLEU1,DLEU2,DNMT1,DNMT3B,E2F1,EFTUD2,EIF4E,EIF4G1,ENO1,EXOSC8,EZR,FBL,FBXO32,FKBP5,FOSL1,FTO-IT1,GADD45B,GCLM,HES1,HIF1A,HNRNPU,HSP90AA1,HSPD1,ID2,IDH1,IDH2,IFI27,IFI44L,IFIH1,IFIT1,IFIT2,ISG20,ITGA3…
RABL6	-0.57	other	Inhibited	-5.454	5.454	2.04e-16	ABAT,ATXN1,AURKB,BTG2,CCNA2,CCNE2,CDC25A,CDK2,CDKN1B,CHEK1,CHEK2,CKS1B,FEN1,FERMT2,FRMD4A,H2AX,HBEGF,HMMR,KIF23,MAD2L1,MCM10,MCM2,MCM5,MCM7,MELK,MYC,NCAPG,PARP2,PBK,POLA1,POLD1,POLE2,PRIM1,PSME3,PTPRM,RAD54B,RFC3,TMEM97,TOP2A,UBE2C,VRK1
IGF2BP1	-0.14	translation regulator	Activated	5.291	5.291	2.94e-16	ABCA1,ABCF2,AGER,AK4,AKAP12,ALDH6A1,ALYREF,ASNS,ATF3,ATP5MC1,BDNF,BHLHE40,CAV1,CCNF,CCT6A,CDC25A,CDKN1A,CEBPB,CSTF2,CYCS,CYFIP2,DDIT3,DDIT4,DDX21,DHX33,DKC1,DUSP1,E2F1,EFTUD2,EPHA7,ERN1,FOXO1,GADD45B,GOT2,HEG1,HMGB1,HNRNPL,HNRNPR,HNRNPU,HSPD1,IDH1,IRS2,JUN,KDM6B,KLF2,LTV1,MAPK8IP3,MIR4435-2HG,NAT10,NFIL3,NIP7,NOL11,NOL6,NUP62,OCLN,PER1,PHB1,PLAG1,PNO1,POP1,PRDX3,PRPF19,PSMD1,PSMD12,PSMD2,PSME3,PT…
NTRK1		kinase	Activated	4.693	4.693	9.37e-16	AARS1,ABTB2,AK5,ALDH1L2,ARHGAP6,ARSB,ASNS,ATAD5,BAMBI,BEST1,BRIP1,C1R,CARS1,CAVIN1,CCN1,CCND1,CDCA7,CDKN1A,CDKN1C,CEBPB,COL6A3,CPA4,CREB5,CRELD1,DDIT3,DGKG,DTL,DYRK1B,E2F8,EGR1,ESPL1,ETS1,FANCA,FANCD2,FAT3,FGF7,FIRRM,FOXC1,GDF15,GNB4,GREM2,H2AX,HERPUD1,HES1,HRH1,HSPB7,ID4,KCNK1,KIAA1549L,KNL1,KNTC1,LAMA1,LHFPL6,LTBP1,MAPK10,MCM6,MGP,MMP1,MT-ND6,MYB,MYO10,NEIL3,NR4A1,NRP1,P2RX7,PDE4B,PEG10,PHLDA1,…
CST5		other	Activated	3.719	3.719	1.87e-15	ABCC1,ABLIM1,ACAT2,ACYP2,ADSL,AKAP12,AKR1C2,ANXA2,ANXA3,AP3B1,ARF6,ARHGAP29,ARHGEF2,ATP8B1,BRIX1,CAV1,CEMIP,CHD2,CYBRD1,DDX21,DHX9,DKC1,DNAJB4,DRAP1,DSP,DTNB,EBNA1BP2,EIF5B,EVA1C,EZR,FRAS1,GALNT5,GOLGA2,GPRC5A,GTF2H3,HNRNPU,ID3,IGBP1,ITPR3,KDM5B,KIF11,LAMC1,LYAR,MAK16,MAL2,MALT1,MAPK13,MEF2C,MNT,MRTO4,MSN,MYO10,NAV3,NCBP1,NCL,NF2,NHP2,NIP7,NOC3L,NOL9,NOM1,NOP2,NRP1,NT5DC3,NT5E,NUP107,NUP155,NUP18…
TP63	1.65	transcription regulator	Inhibited	-3.004	3.004	2.5e-15	ACTL6A,ACTN1,ADA,ADAMTS1,AJUBA,AK4,AMIGO2,ARID5B,ATXN1,BBC3,BCL2L11,BHLHE40,BLM,BMP4,BRCA1,CASP3,CCN1,CCN2,CCNA2,CCND1,CCND2,CCND3,CDH2,CDK1,CDK6,CDKN1A,CDKN1B,CDKN1C,COL17A1,CORO2B,CRIM1,CYP26B1,DKK1,DNMT1,EDN1,EGFR,EGR1,ENSA,F3,FERMT1,FGF1,FJX1,FOSL1,FOSL2,FST,FSTL1,HBEGF,HBP1,HES1,HLA-DMA,HMGA2,ID3,IL1RAP,IRF6,ISG20,ITGA3,ITGA4,ITGA6,ITGB1,JAG2,JUN,JUNB,KCNMA1,KIF23,KLHL24,KRT14,LOXL2,MAD2L1,M…
BRD4	0	kinase	Inhibited	-4.146	4.146	1.21e-14	ABCC4,ABLIM1,ACSL5,ACSM3,ALDH1B1,ANKRA2,AURKB,BBC3,BHLHE40,BTG2,BTN3A2,CCNA2,CCND1,CCND2,CDC25A,CDC6,CDCA5,CDKN1A,CDKN1B,CDON,CXCL2,DCPS,DCTPP1,DDIT3,ELL2,FOSL2,GAP43,GINS1,GTF3C6,ID2,IL6R,ITGA3,ITGA4,ITGA5,ITGB1,ITGB5,JARID2,KCNQ5,KIF23,LOX,LOXL1,LOXL2,MANEAL,MCM3,MDM2,MET,MMP1,MTSS1,MYB,MYC,NME1,PCNA,PDGFC,PDGFRB,PIM1,PLAT,PLAU,POLE2,POLR3G,ROR1,RRM2,RRS1,SERPINB2,SERPINE1,SESN2,SFXN4,SLC16A6,S…
PGR	2.07	ligand-dependent nuclear receptor	Inhibited	-2.967	2.967	6.15e-14	ABCG2,ADARB1,AK4,AKAP13,AKR1C3,ALDH1A3,ATP1B1,BCL6,BTG1,CALD1,CAPN2,CCND1,CCND3,CD59,CDC6,CDK1,CDKN1A,CDKN1C,CEBPB,CKAP4,DDX21,EDN1,EDNRA,EIF1AX,EZR,F3,FKBP5,GAS6,HBEGF,HES1,IFI27,IFI44L,IFIT1,IFIT2,IGFBP1,IL1R1,ITGA6,ITGB1,KCNK1,KLF4,KLF9,KRT18,MFAP5,MYC,NDRG1,NEDD9,NET1,NFKBIA,OAS3,PCDHGC3,PCNA,PDLIM1,PFKP,PLAU,PPIF,PTGS2,RAB9A,RASSF2,SDC1,SGK1,SNAPC1,SRSF7,TGFB3,TM4SF1,TSC22D3,UCK2,UGCG,VCAN,V…
TEAD4	-3.41	transcription regulator	Inhibited	-2.651	2.651	8.41e-14	AK5,AMOTL2,ARID5B,ATF4,CALD1,CCN1,CCN2,CCND1,CCND3,CDH2,CDK6,CDKN1A,CDKN1B,EDN1,EDNRA,FIBIN,FJX1,HIF1A,IGF2BP3,IGFBP5,KAZN,LOXL1,MPP4,NFKBIZ,PCDH18,PDGFRL,POSTN,RANBP1,RB1,SESN2,SH3BP4,SLFN5,TAGLN,TEAD4,THBS1,TIAM1,TP63,TPM1
KDM1A	-0.22	enzyme	Inhibited	-3.415	3.415	9.85e-14	ASF1B,ATAD2,BCL7A,BLM,BMAL2,BRCA1,BRCA2,BRIP1,CCNA2,CDH4,CDKN1A,CENPK,CENPU,CHAF1B,CRYM,CSGALNACT1,CXADR,DKK1,DNMT1,DNMT3B,E2F8,ELL2,ELOVL7,HIF1A,ID2,KLF2,KRT18,LCP1,LGR5,MAP2,MCM2,MCM3,MCM4,MCM6,MCM8,MYBL2,MYC,MYO1B,NEBL,NFE2L3,NKX3-1,RAD51,RBL1,RHOU,RUVBL1,SELENOP,SERPINE1,SFRP2,SFRP4,SLC22A3,SMURF2,SOCS2,SREBF1,SUV39H1,TCF19,TERT,TIMELESS,TRIM37,TRIP13,UHRF1,VCL,WWTR1,ZNF165,ZNF367,ZSCAN5A
STX18	-0.25	transporter	Inhibited	-4.808	4.808	1.7e-13	ADA,ALYREF,ANLN,ANPEP,ARF6,ARHGAP29,CADM1,CCN2,CDC7,CEP250,COL7A1,CRLF1,DKK1,ELL,EPB41L2,ERCC2,FANCC,FBN2,FLNB,FOXN3,HNRNPU,HUS1,ID2,ILF3,KIF15,KIF20B,LAMC2,LMNB1,LOXL2,MCM5,MT2A,NASP,NIN,PALLD,PDE4B,PMEPA1,POLA2,POLD1,POLE4,POLR2D,RBL1,RFC4,RFC5,RPA3,SASS6,SDC1,SERPINE1,SSRP1,SUV39H1,TAGLN,TGFBI,TOP2A,TPM1
AHR	-1.71	ligand-dependent nuclear receptor	Inhibited	-2.09	2.09	4.25e-13	A4GALT,ABTB3,ACACA,AKR1C2,ALDH1A3,AMIGO2,ARHGAP6,ARNT,ARNT2,ATF3,B4GALT5,BAMBI,BDNF,CCL2,CCN5,CCND1,CDK2,CDK4,CEBPD,CPA4,CRABP2,CRIM1,CYP1A1,DKK1,DPP4,EGFR,ELAVL1,ELOVL6,EVI2B,F2RL1,F3,GAS1,HIF1A,IL1R1,IL7R,JUN,MGP,MICAL2,MMP1,MYC,NEDD9,NTM,OCLN,OXTR,PAWR,PDE5A,PDGFC,PIM1,PPARG,PTGER4,PTGS2,PTPN13,PVR,RGS2,SCD,SERPINB2,SLC40A1,SLC7A11,SMTN,SOX9,SPRY1,SREBF1,TGFB2,TGFBI,TGFBR2,THBS1,UGCG,VEGFA
NSUN6	2	enzyme	Inhibited	-4.2	4.2	9.86e-12	AMOTL2,AXL,CAVIN2,COL4A3,CRIM1,DDAH1,EMP2,ETV5,FGF2,FSTL1,GAS6,HMMR,LHFPL6,MARCKS,NDRG1,SCHIP1,SERPINE1,SGK1,STMN1,TGFB2,TGM2,THBS1,TK1,TNNT2,TOP2A
E2F (family)		group	Inhibited	-3.606	3.606	1.72e-11	CAV1,CCNE1,CDC45,CDC6,CDC7,CDK1,CENPO,DDX11,DLEU1,DLEU2,DUOX2,EFHC1,EXOSC8,FANCD2,GINS2,GTF2H4,H2AC11,H2BC11,HIF1A,LIG1,MCM10,MCM2,MCM5,MTHFD1,MYBL2,NASP,NUSAP1,OIP5,POLA2,RAD51,RBL1,RPA3,RRM2,SKA2,TRMT13,TYMS,UBE2C,WDR76
TEAD1	-0.38	transcription regulator	Inhibited	-2.88	2.88	3.47e-11	AK5,AMOTL2,ARID5B,CALD1,CCN1,CCN2,CCND1,CCND3,CDK6,CDKN1A,CDKN1B,EDN1,EDNRA,FIBIN,FJX1,IGFBP5,KAZN,LOXL1,MPP4,NFKBIZ,PCDH18,PDGFRL,POSTN,RB1,RUNX1T1,SH3BP4,SLFN5,TAGLN,THBS1,TP63,TPM1
ESTROGEN RECEPTOR (family)		group	Activated	2.669	2.669	3.7e-11	ABCA1,ABCG1,ABCG2,ANXA1,AXL,BCL2,CALB2,CALD1,CAV1,CCN2,CCND1,CCND2,CCNE2,CD59,CDH4,CDH5,CDH8,COL13A1,COL4A2,COL7A1,CXCL12,DSP,EDN1,EGFR,EGLN2,ERBB3,ETS1,F11R,FGF1,FGF5,FLNC,HBEGF,HSP90AA1,ITGA3,ITGB1,JPH3,KRT18,KRT7,LAMC2,LOXL2,MAN1A1,mir-27 (includes others),MMP1,MMP15,MMP24,MSN,MYC,NEDD9,NOTCH3,NT5E,OCLN,PCDH10,PCDH18,PCDHB14,PDGFC,PDZK1,PGR,PLAU,PLAUR,PLEK2,RGS2,SAT1,SERPINE1,SPARC,TERT,TGFB2,…
FSH (complex)		complex	Activated	2.02	2.02	8.03e-11	ACTB,ACTN1,ACTR2,ADAMTS1,AKAP12,AKAP7,AMOTL2,ARL4C,AXL,BAG1,BDNF,BTG2,CAP2,CAPZA1,CASP9,CD55,CDK14,CDKN1C,CHUK,CREM,CYFIP2,DHRS3,DNAJB9,DUSP1,DUSP14,EFNA1,ELL2,ENC1,EZR,FKBP5,FLNC,GATA6,GEM,GPRC5A,GPRC5B,HBP1,HDAC5,HSD17B1,ISG20,ITGA3,ITGB5,ITPR1,KRT18,LRRC32,MAMLD1,MAP2K3,MEF2D,MN1,MT2A,NOL3,PAWR,PLCL1,PLPP1,POP5,PPFIA4,PPIH,PSIP1,PSMD1,PTGER2,PTGS2,PTPN1,PTPRE,PTPRF,RAB27A,RAB31,RANGAP1,RASAL2,…
OTUB1	-0.17	peptidase	Inhibited	-2.533	2.533	2.17e-10	AJUBA,AMOTL2,ANKRD1,CCN1,CCN2,CCND1,CCND2,CDKN1B,CRIM1,EDN1,GLI2,GPATCH4,ITGB7,MOB3B,MYOF,NT5E,NUAK2,PAWR,PGR,PTGS2,PTPN14,SKP2,WSB2,WWC2
ATF3	4.13	transcription regulator	Inhibited	-2.499	2.499	2.29e-10	ADA,AMPD2,ASNS,ATF3,ATF4,AURKB,CDC25A,CDK1,CHAC1,CTPS1,DCTD,DCTPP1,DDIT3,DHODH,DNM3OS,GSN,IMPDH2,LINC00941,MSH2,PAICS,PAPSS2,PFAS,POLA1,POLD1,POLD2,POLD3,POLE,POLE2,POLR1A,POLR1B,PRIM1,PRIM2,RRM1,RRM2,SERPINE1,TK1,XBP1
LLGL2		other	Inhibited	-4.025	4.025	2.54e-10	AMOTL2,ANKRD1,AXL,CRIM1,DUSP1,EMP2,ETV5,FSTL1,GAS6,HMMR,LHFPL6,NDRG1,SERPINE1,SGK1,SH2D4A,SHCBP1,STMN1,TGFB2,TNNT2,TOP2A
MEK (family)		group	Inhibited	-4.781	4.781	4.52e-10	ABCE1,AXL,B4GALT6,BCL2L11,BMF,CCND1,CDCA7,CDKN1A,CDKN1B,CRYAB,DDX21,DNMT1,DNMT3B,DSCC1,DUSP4,EGR1,ERBB3,ETS1,ETV1,ETV5,FOSL1,GDF15,HIF1A,HMGA2,HRH1,ID2,IER2,ITGA6,ITGB1,JUN,KDR,LYAR,MAF,MDM2,mir-29 (includes others),MYC,NOL3,NOP58,PDGFRB,PHLDA1,PHLDA2,POLR3G,PPARGC1A,PPAT,PTGS2,PUS7,RND3,SACS,SERPINE1,SH2B3,SLC16A6,SLC43A3,SPRY1,SPRY4,STON1,TNFAIP3,UNG
TNF		cytokine	Inhibited	-2.668	2.668	9.16e-10	A4GALT,ABCA7,ADAM8,ADGRG6,ALDH1A3,ALDH2,ALS2CL,APOBEC3B,BAMBI,BBC3,BCL2,BDNF,BHLHE40,BID,BTG2,BTG3,C1S,CCL2,CCN2,CCND1,CCND2,CCND3,CD59,CD83,CDH2,CDKN1A,CDKN1B,CFB,CLEC2D,COLQ,CTSC,CXCL12,CXCL16,CXCL2,DEPP1,DLEU1,DPP4,DUSP1,E2F1,EDN1,EFNA1,EGFR,EGR1,EHD1,EIF4B,ELAVL1,EPHA2,EPHB2,ETS1,EXT1,F2RL1,F3,FGF2,FGG,FOXO1,FST,GCLM,GDNF,GSTM2,HBEGF,HDAC9,ICOSLG,IFI27,IFIT1,IFNGR1,IKBKE,IL16,IL1R1,IL20RB,IL3…
RHOJ	-1.98	enzyme	Activated	3.606	3.606	1.03e-09	CHAF1A,GINS3,MCM2,MCM3,MCM4,MCM5,MCM6,MCM7,MCMBP,PCNA,POLD1,PRIM1,RFC3
CKAP2L	-1.32	other	Inhibited	-5.292	5.292	2.29e-09	AURKB,CDK1,CENPH,CENPP,ERCC6L,ESPL1,FBXO5,KIF23,LMNB1,MAD2L1,NCAPG,NCAPH,NDC1,NUF2,NUP43,PLK4,SGO1,SKA1,SPC24,SPC25,SPDL1,TMPO,TUBA1B,TUBB4B,TUBB6,TUBG1,UBE2C,ZWINT
H2AZ1	-1.39	other	Inhibited	-3.035	3.035	3.06e-09	AURKB,CCND1,CDCA5,CDKN1A,CDKN1B,CEP55,CKAP2L,DLAT,E2F8,GINS2,KATNB1,MCM2,MCM7,MKI67,MYBL2,MYC,NUP62,RFC4,SPC25,TACC3,TOMM40,TOP2A
CDKN1A	1.83	kinase	Activated	3.152	3.152	7.88e-09	ANXA2P2,BCL2,BRCA1,CCL2,CCNA2,CCND1,CDC25A,CDK1,CDKN1A,CDKN1B,CHEK1,DUSP1,EXO1,FERMT2,FGF18,FGF2,FRAS1,FST,GDF15,HIF1A,HKDC1,ID2,IL1R1,IRF6,ITGA3,KRT18,LAMC1,LIMA1,MAD2L1,MBNL2,MCM4,MCM5,MET,MMP1,MMP3,NRP1,PCLAF,PDGFC,POLD1,PSAP,RB1,RBL1,RFC4,RRM1,SIRPA,SOX9,SPARC,STMN1,THBS1,TOP2A
ERBB3	-2.4	kinase	Inhibited	-3.769	3.769	9.24e-09	AMOTL2,AXL,CDKN1B,EMP2,ETV5,FGF2,FSTL1,GAS6,HMMR,LHFPL6,NDRG1,PTGS2,SERPINE1,SGK1,STMN1,TGM2,TK1,TNNT2,TOP2A,VEGFA
LH (complex)		complex	Activated	2.063	2.063	9.35e-09	ACTB,ACTN1,ACTR2,AKAP12,ARL4C,AXL,BAG1,CAP2,CAPZA1,CASP9,CD55,CDK14,CDKN1A,CDKN1C,CHUK,CYFIP2,DHRS3,DUSP1,DUSP14,EGFR,EZR,FKBP5,FLNC,GEM,GPRC5B,HSD17B1,ITGA3,ITGB5,ITPR1,KLF4,KRT18,MAP2K3,MYC,NOL3,PAWR,PDE4D,PLCL1,PLPP1,POP5,PPFIA4,PPIH,PRKACA,PSIP1,PSMD1,PTGS2,PTPN1,PTPRE,PTPRF,RAB27A,RAB31,RANGAP1,RASAL2,REXO5,RGS4,RGS7,RHOB,SGK1,SH3BP4,SMARCA4,STAT1,STIP1,STK24,THBS1,TK1,TNFAIP3,TP53I11,TPM1,T…
TREM1		transmembrane receptor	Inhibited	-3.515	3.515	9.6e-09	ABL2,ACKR3,ADORA2B,ADRB2,ASNS,ATF3,ATP1B1,BCL2,CD83,CDK1,CENPU,CFB,CXCL2,DTL,DUSP14,DUSP4,E2F7,EDN1,EGR1,ELOVL7,F3,FERMT2,FOSL1,GADD45B,GCLM,GEM,GPRC5A,HBEGF,HES1,HOMER1,HTRA4,IFIT2,IL15RA,LIF,LRRC8C,MAP3K8,MMP1,MMP19,NR4A2,NT5E,PHLDA1,PHLDA2,PLCXD1,PLD1,PLEKHF2,PPARG,PTGS2,RCAN1,RHOU,S1PR3,SCG5,SERPINB2,SLAMF7,SNAPC1,THBD,THBS1,TMEM158,TMPO,TNFSF15
COL18A1		other	Activated	2.045	2.045	1.29e-08	ANTXR1,CCL2,CCND1,CCNDBP1,CD34,DDIT4,EFNA1,EFNB2,EGFR,EPHB1,EPHB2,ETS1,F10,F2RL1,F3,FGF2,HIF1A,ID3,ITGB3,JUN,JUNB,KDR,MMP1,MYC,NRP1,PLAU,PTGS2,SERPINE1,STAT1,THBS1,VEGFA
ESR1	-0.16	ligand-dependent nuclear receptor	Inhibited	-2.83	2.83	3.1e-08	ABCG2,ABHD2,ABLIM1,ACKR3,ARPC5L,ASS1,ATG13,BAZ2A,BCL2,BMP4,BRCA1,C1QTNF6,C5,CAPN2,CAV1,CCL2,CCN5,CCNA2,CCND1,CCNE1,CCNG2,CCPG1,CD55,CDK1,CDKN1A,CEBPB,CEBPD,CENPN,CENPU,CP,CPE,CRABP2,CXCL12,CYP1A1,DDIT4,DDX21,DSG2,EDN1,EEIG1,EFEMP1,EFNA1,EGFR,EIF5A,ENO1,EPOR,FKBP4,FOSL1,FOSL2,FOXC1,FRAT2,FST,GOLM1,GPR158,HELLS,HES1,HNRNPD,HSF2BP,ICOSLG,IFI44L,ISG20,ITGA6,JUN,KIF23,KLF3-AS1,KLHL24,KNL1,KRT14,LMO3,L…
ELAVL1	-1.12	other	Inhibited	-2.465	2.465	3.59e-08	ABCA1,AHR,ANKRD1,ARG2,ARHGDIA,ATF3,AXL,CALM2,CCN1,CCN2,CCNE1,CD83,CDC6,CDH2,CDK2,CDKN1A,CYTOR,DUSP1,EIF4G1,GSS,HNRNPD,HOMER2,KIF11,MYBL2,NCAPG,NCL,NDUFB8,NOLC1,NUF2,PBK,PHB1,PTGS2,PTHLH,RFC5,SAT1,SLC25A11,SNRPG,SOX9,SRSF7,TOP2A,TP63
E2F6	-0.67	transcription regulator	Activated	2.782	2.782	4.13e-08	BRCA1,CCNE1,CCT2,CDC25A,CDC45,CDC6,CDC7,CHEK2,DDX11,E2F1,GINS2,LIG1,MCM2,MCM3,MCM5,MYC,NEK11,PCLAF,POLA2,RAD51,RAD51AP1,RBBP8,RRM2,SRSF1,WDR36
TCF4	-1.06	transcription regulator	Inhibited	-3.054	3.054	4.83e-08	B4GALT1,BARD1,BHLHE40,BNIP3,BYSL,CADM1,CASP3,CASP8,CCT6A,CDK6,CDKN1C,CREM,DIMT1,ELAPOR1,FAM111A,FARSB,FBXO4,FKBP7,FKBP8,FOXO1,FTSJ1,GBP3,GEMIN5,GEMIN6,GRB14,HES1,HIF1A,ID2,IGFBP5,ITGA3,ITGB3,ITGB5,MEF2C,MRTO4,NANOS1,NCBP1,NEDD9,NOTCH1,PDCD11,PDE7B,PDZK1,PIK3C2B,PLK2,POP7,PPIF,PPIH,QTRT2,RHOC,RPL22L1,RPS6KA1,RRS1,SACS,SOCS3,SOX9,STAT2,TARS3,TMEM140,TNFSF10,TNFSF13B,TNS3,TRIM38,TSEN2,TSR1,TXNIP,VAS…
KRAS	-0.34	enzyme	Inhibited	-2.785	2.785	1.09e-07	ADAMTS1,ANK1,ANXA2R,ARG2,BCL2,BMP6,CCL2,CCND1,CCND3,CDK1,CDKN1A,CDKN1B,CHEK1,CTH,CXCL12,DKK1,DLC1,DUSP4,E2F1,E2F4,E2F5,EGFR,EPHA2,ETV1,ETV5,F2RL1,F3,GCLM,GPC6,GSN,HIF1A,IL33,LOX,LUM,MELK,MET,MFAP5,MMP1,NDRG4,NRAS,NT5E,NUAK2,ODC1,PDE4B,PKM,PKMYT1,PLD1,PTX3,RUNX1T1,SLC7A11,SRM,THBD,TNIK,TP63,UBE2C,UPP1
NCOA3	0.82	transcription regulator	Inhibited	-2.11	2.11	1.14e-07	ABCA1,ANKRD1,CCN1,CCN2,CCNA2,CCND1,CCNE1,CCNE2,CDC25A,CDC6,CDK2,CDKN1A,DDIT3,HES1,IGFBP1,MCM7,mir-27 (includes others),PCNA,PGR,PPARG,PTGS2,SREBF1,TGFB2,VEGFA,XBP1
TMPRSS2-ERG		fusion gene/product	Inhibited	-2.875	2.875	1.48e-07	ADAMTS12,ADORA2B,BBC3,CALB2,CARD6,CBX2,CEBPB,CHAC1,CTH,DDIT3,DDIT4,DHRS3,DNAJA4,DYSF,EPB41L4A-AS1,GDF15,GNB4,GPRC5B,ID3,KLF9,LOXL2,LTBP2,LURAP1L,MYC,MYEOV,NUPR1,PCK2,PHLDA1,PIM1,PLAT,PPARG,PRSS23,PSG6,RNF144B,ROR1,SIGLEC15,SLC7A11,STC2,SUMO3,TCEA3,TGFBI,THBS1,TNNC1,TRIB3,TSPAN2,WNT5B
POU2F2	2	transcription regulator	Inhibited	-2.646	2.646	1.54e-07	ARG2,BBC3,DACT3,DEPP1,DHRS9,ELL2,ENO1,FJX1,FRMD4A,GEN1,HMBS,IL12A,JUN,KCNN4,LRRC32,MCM7,MOCOS,MYC,PFKFB4,POU2F2,SCD,SKP2,SNRPB,SYDE2,TERT,TNFAIP2,TNFRSF12A,XBP1,ZDHHC23
ERK (family)		group	Inhibited	-3.527	3.527	3.9e-07	AGER,AXL,BCAR3,BCL2,BCL2L11,BMF,CCL2,CCN2,CCND1,CDH5,CDKN1A,CDKN1B,CXCL2,DUSP1,EGFR,EGR1,ETS1,FGF2,FOSL1,FOXO1,FST,GDF15,HBEGF,HOXA1,ITGB3,JUN,JUNB,LIF,MMP1,NDRG1,ODC1,PDK4,POSTN,PTGS2,SERPINB2,SERPINE1,STAT1,TGM2,THBS1,UGCG,VCAN
E2F3	-1.54	transcription regulator	Inhibited	-4.385	4.385	5.14e-07	AKNA,AKR1C1,AKR1C2,AKR1C3,BAIAP2L1,C1orf198,CCNA2,CDC25A,CDC6,CDK1,E2F1,EDN1,EEIG1,FST,H2BC11,H2BC15,HSPD1,KRT80,MAD2L1,MAL2,MCM4,MIR17HG,MYBL2,MYC,NCAPG2,NEAT1,PCLAF,PCNA,POLA1,PPP1R13B,RALGPS2,RB1,RBL1,RRM2,TERT,THBD,THBS1,TK1,TMPO,TNFAIP2,UBE2C
EGFR	-1.26	kinase	Inhibited	-3.211	3.211	5.31e-07	ABCG2,BCL2,BCL2L11,CAV1,CCL2,CCN2,CCND1,CDKN1B,CEBPB,DDIT3,E2F1,E2F3,EGFR,EGR1,F3,HERPUD1,ITGA6,JUN,MARCKS,MET,mir-29 (includes others),MMP1,MYBL2,MYC,NDUFB8,NFKBIA,PKM,PLAU,PLAUR,POSTN,PRKDC,PTGS2,PTPRE,RAD51,SLC7A11,SOX9,SRSF1,TERT,TGM2,TPST1,VEGFA,XRCC5,XRCC6
TLE3	0.03	other	Activated	2.493	2.493	8.89e-07	ADRA2A,ANXA1,ANXA2,CDH2,DSG2,EPHA2,GALNT7,LAMC1,MBNL1,MYB,MYO1B,NFIB,PTPN14,SOX9,ST3GAL1,TAGLN2,TGFB2
KDM3B	0.38	enzyme	Activated	2.4	2.4	1.18e-06	ADAMTS1,ADRA2A,ANKRD13A,APOD,ARG2,C1R,CCN2,CMBL,CORO1C,EFNB2,FKBP1A,FRMD4B,HJURP,KIF18B,KNL1,MLLT3,MYC,NCAPG,NOTCH3,PALLD,PAPPA,PRUNE2,RACGAP1,S1PR3,SH3BP4,SPAG5,STMN1,TSHZ3,ZIK1,ZSCAN18
RRAS2	-1.24	enzyme	Inhibited	-3.833	3.833	1.38e-06	ADAMTS12,AHR,ALCAM,C5AR1,CAV1,CD14,CDH2,CDH6,COL6A3,EGFR,EGR1,FERMT1,FOSL1,GCNT2,HES1,HLA-DMA,IFI44L,ITGA5,ITGA7,LAMC2,MPZL2,NEXN,NID1,NR4A3,NRP1,PDGFC,PDGFRB,PLAU,PLK2,PLSCR1,POSTN,PTGER2,RELN,ROS1,RTP4,SERPINE1,SGMS2,SLAMF7,THY1,TMT1B,TNFAIP3,TRIM14,USP18,VCAN,VCL,WARS1
OGT	0.74	enzyme	Inhibited	-3.718	3.718	1.58e-06	ATF4,AXL,CCND1,CDKN1A,CDKN1B,ELL2,ELOVL7,FKBP1A,GAP43,KRT18,LIF,MET,MMP1,MYC,PCNA,PSMC4,PSMD14,PSMD6,PSME3,SERPINB2,SERPINE1,SKP2,SLC38A1,SREBF1,STC1,TGM2,TYMS
TAL1		transcription regulator	Inhibited	-2.763	2.763	2.8e-06	ADCY3,AP4B1,ATP6AP1L,BCL6,BTBD3,CCNE1,CCNG2,CDH5,CDK6,CENPU,CHRNA5,DSCC1,DSG2,EEF1E1,ETS1,FAM86C1P,FBXW7,GALNT7,GINS1,HELLS,HLA-E,HMGB3,HSD17B14,ID2,INTS13,JUN,KIF15,KIT,LRR1,MAP2,MARCKS,MCM2,MCM4,MELK,MEST,mir-29 (includes others),MYB,MYC,N4BP2L1,NCAPG,NFKBIZ,NFYA,NKX3-1,NOTCH1,NR4A3,OIP5,PGAM5,PTGER4,PTPRU,RIPK4,SERPINB2,SOX4,TCF7,TNFAIP3,TNFSF10,TNFSF4,TOX,TRAF3,TUBB4B,XRCC6
F7		peptidase	Inhibited	-2.463	2.463	2.91e-06	CCN2,CXCL2,EGR1,F3,FGF5,FOSL1,HBEGF,IER2,LIF,MYC,PLAUR,PTGER2,RND3,SERPINB2,VEGFA
MACROH2A1	-1.06	other	Activated	4.022	4.022	3.47e-06	ALDH1A3,ANXA2,BRCA2,CCND2,CDKN1A,CDKN1C,EDN1,EGR1,ETS1,FANK1,FGF1,FSTL3,HUS1,IL16,LMO3,PARP1,PLAU,SERPINB2,SERPINE1,SOCS2,SPARC,TBX3,TERT,TJP2,VXN
KDM5B	1.33	enzyme	Activated	4.475	4.475	4.03e-06	BRCA1,BUB3,CAV1,CCND1,CDK1,CYB5A,DDIT3,DHCR24,E2F1,ECT2,EHD1,EIF5B,FABP5,FBXO5,FJX1,HACD1,HMMR,MAPK8IP3,MCM2,MCM3,MIA3,NCAPH,NEDD9,NOL3,OIP5,PBK,PRPS1,PSIP1,PSME3,SAT1,SCNN1A,SNRPD1,SNRPG,SOX9,TOP2A,TUBB2A,UBR7
BCR (complex)		complex	Inhibited	-3.796	3.796	4.12e-06	ASNS,ATP6V1D,BCL6,BYSL,CCND1,CCND2,CCND3,CDK4,CDKN1A,CLEC2D,DCTPP1,ENO1,FARSA,GBP2,GRWD1,HSPD1,HSPE1,ITGA4,ITGB1,JUNB,KLF4,KLF9,MCM4,MIR155HG,MRTO4,MYBBP1A,MYC,NDUFA7,NDUFS6,NIP7,NOLC1,NOP16,NOP2,ODC1,PA2G4,PGAM1,PHB1,PIM1,POU2F2,PPRC1,PTGS2,PUS1,SLAMF7,SLC19A1,SLC38A1,SORD,SRM,TCOF1,TMEM97,TNFRSF25,TNFSF9,TPI1,UTP20,XBP1
TRAIP	-2.44	enzyme	Activated	3.424	3.424	5.19e-06	CCND1,CDC45,CDK2,E2F1,FBL,HSPD1,HSPE1,LAS1L,MCM6,MYC,NOLC1,PCNA,RNPS1,RRM1,TCOF1,TWIST1,TYMS
KDM3A	0.99	transcription regulator	Inhibited	-3.05	3.05	5.47e-06	AJUBA,ALCAM,CCL2,CCN1,CCN2,CCND1,CHRNB1,EDN1,ETS1,FLNC,FSTL3,GDF15,LOXL2,MYC,PCNA,SERPINE1
IGFBP5	1.89	other	Inhibited	-2.585	2.585	5.53e-06	BCL2,BHLHE40,CCND1,CDH2,EFNB2,F3,FGF2,ITGB3,LIMA1,LOX,NCEH1,NEK7,POSTN,SERPINE1,TAGLN
TK1	-3.84	kinase	Inhibited	-3.708	3.708	5.6e-06	ADAMTS3,AKAP12,ARRDC2,ATM,BRCA1,CDH18,CDKN1A,CEP57L1,CHEK2,CLOCK,CLPB,DDX21,DMD,EDNRA,FAM72A,FLNB,FMN2,GAS6,GNB4,HHIP,HMBS,KRT14,LOC100129434,LOC728554,MARCHF4,MDM2,ME3,NPTN,NTM,PABPC4L,PAQR4,PCDH10,PIK3R3,POLQ,PPP2R2B,PSMD1,RB1,RGS4,SELENOP,SEPTIN8,SERPINB2,SLC43A3,SRGN,STIP1,TGM2,THY1,TICRR,TMEM200A,TNFAIP3,TOPBP1,TPTEP1,UNC13A,ZBTB22,ZNF91,ZSCAN18
ID3	1.4	transcription regulator	Inhibited	-2.415	2.415	9.47e-06	BRCA1,BRCA2,CDKN1A,EXO1,POLQ,PPARG,RAD51,RBBP8,RFC3,RFC4
ROR1	-2.06	kinase	Inhibited	-3.494	3.494	9.54e-06	AMOTL2,AURKB,AXL,EMP2,ETV5,FSTL1,GAS6,LHFPL6,MYC,NDRG1,SERPINE1,SGK1,STMN1,THBS1,TNNT2,TOP2A
APOL1	0.7	transporter	Inhibited	-2.405	2.405	1.4e-05	ATF3,ATF4,CEBPB,DDIT3,ERN1,HERPUD1,HES1,MYC,NOTCH1,STAT1,XBP1
SALL4	0.39	transcription regulator	Activated	2.339	2.339	1.43e-05	ACTB,AKAP12,ANXA2,ATP1B1,AVIL,BRCA1,BTG2,CCN1,CCN5,CCND1,CCND2,CCND3,CDH2,CDK2,CDKN1B,CHEK2,COL13A1,DLC1,EFNB2,EPB41L2,EPHA2,ETS1,FGF1,FLNC,GLI2,HMGA2,ID2,ID3,IL12A,ISG20,ITGA6,ITGB1,JUN,LIG1,LOXL2,MMP1,NOTCH1,PDGFC,PLA2G4C,PRKAR1B,RAD51,RND3,SERPINE1,STAT2,TESK2,TPM1,TUBG1,VCL,WNK4
WNT5A	-0.12	growth factor	Activated	2.77	2.77	1.43e-05	AKR1C1,BCL2,BTG2,CCL2,CD34,CDK6,CFAP45,COL17A1,CYB5R2,FABP4,FAM234B,GCNT2,IGF2BP3,ITGA4,ITGB3,MATN3,MMP1,MMP3,MRPS6,MYC,NT5E,PIERCE2,POSTN,PRSS12,PTGS2,SEMA4D,SERPINB2,SKA2,STAMBPL1,SYT1,TLR4,ZNF385B
ERG	-0.55	transcription regulator	Inhibited	-2.406	2.406	1.55e-05	ABCA1,ADRB1,AHCYL2,AJUBA,AKAP8L,ARHGAP20,ARHGAP22,ARHGAP24,ARHGEF2,ATP10A,ATP8B1,C11orf54,C4orf46,CCNA2,CCNB1IP1,CD59,CDH2,CDK2,CEBPG,CHML,CKS1B,DEPDC1B,DIAPH3,DOCK10,DOCK2,ETS1,EXT1,EXTL3,FLNB,FLNC,FMNL2,GMFB,GTF3C6,HERPUD1,HMGB1,HMMR,HSD17B6,HUNK,JOSD1,KIF20B,LETMD1,MET,MMS22L,MPZL2,MYO10,NEDD9,NLGN1,NPHP1,NRG1,OLFM1,ORC6,PLAU,PLAUR,PMEPA1,PTGER4,PTPRM,RAB3B,RALGPS2,RASSF5,RHOJ,RPA1,RRM1,RRM2,S…
HNF1A-AS1		other	Inhibited	-3.541	3.541	1.84e-05	CCND1,CDH2,CEP55,ENO1,H2AC6,H2BC12,H2BC21,H2BC5,HJURP,KIF22,NCAPG,PDCD4,UBE2C
TNKS1BP1	1.11	other	Inhibited	-2.092	2.092	2.22e-05	ARNT2,BARD1,BRCA2,BRIP1,BTG2,CCN2,CDH5,CRLF2,EPOR,ERBB3,GLI2,IL6R,JUN,MYC,PDGFRB,RAD51AP1,RBBP8,SEMA3B,SEMA6D,SLF1,SOX9,USP1,XRCC2
AKT (family)		group	Inhibited	-2.378	2.378	2.32e-05	AMOT,ANKRD1,BCL2,BCL6,BMF,BTG2,CCN2,CCND1,CCND3,CDH2,CEBPB,F3,FKBP5,FOSL1,FOXO1,GSS,HIF1A,IL1R1,MT2A,MYC,NDUFB8,NET1,NFKBIA,NOTCH1,PDK4,PEA15,PGR,PPP1R1B,PTGS2,RAG1,SERPINE1,SGK1,SOX4,TNFRSF11A
NGFR		transmembrane receptor	Activated	2.449	2.449	2.63e-05	CCNA2,CCND1,CCNE1,CDK2,CDKN1B,PCNA,RB1
AREG		growth factor	Inhibited	-3.398	3.398	2.79e-05	AURKB,BCL2,CCNA2,CCND1,CCNF,CDC45,CDKN1A,H2AC6,H2BC12,H2BC21,H2BC5,HJURP,IFIT2,IQGAP3,MKI67,MMP15,MYBL2,PLAU,PTGS2,RRM2,SAE1,SOX9,SSBP1,SSRP1,TOP2A,TXNRD1
N6AMT1	-0.56	enzyme	Inhibited	-2.84	2.84	2.97e-05	BTG1,CDCA7,DCTD,IMPDH2,KLHL23,LYSMD2,PAICS,PCK2,PPAT,PRSS23,RB1,RGMB,SORD,UNG,ZNRF3
MDM2	1.45	enzyme	Inhibited	-2.541	2.541	4.26e-05	BCL2,CCNA2,CCND1,CCNE2,CDH2,CDK4,CDKN1A,CDKN1B,CLIP3,DNMT1,E2F1,E2F3,GDF15,H2BC21,HBP1,HIF1A,IL13RA2,MCM6,MCM7,MDM2,TERT,THBS1,TNFSF10
CCL5	0.41	cytokine	Inhibited	-2.385	2.385	4.51e-05	AHR,ALCAM,ATF4,C5AR1,CAPN2,CCL2,DUSP1,EMP1,HMGA1,IER2,MMP19,NCOR2,PLAUR,PNP,PPIF,SERPINB2,SGK1,TUBB4B
LACTB	-1.36	peptidase	Activated	2.853	2.853	4.85e-05	BDNF,CCN2,CDH2,CDH6,COL7A1,DKK1,LAMC2,LOXL2,OXTR,PMEPA1,SERPINE1,TGFBI,TGM2,THBS1,VCAN
TWF1	-0.54	kinase	Inhibited	-2.502	2.502	5.06e-05	ADRB1,ANPEP,ATG13,ATG14,BMF,CCNA2,CREB5,DEPP1,DUSP1,EDNRA,EGR1,GABARAPL1,JUN,JUNB,NFKBIA,NR4A1,PINK1,PPARA,PTGER2,RAPGEF4,SOX9,THSD1,TP53INP1,TP53INP2,ULK1,WIPI1,XBP1
TCF7L2	1.31	transcription regulator	Inhibited	-2.298	2.298	5.82e-05	ANXA1,CAMK2N1,CCN5,CCND1,CDKN1A,CDKN1B,EDN1,EGFR,FGF1,JUN,LAMC2,MMP1,MYC,NCOR2,PLAU,PLAUR,SGK1,SOX9,SUZ12,TCF7L2,TERT,VCAN,VEGFA
MUC1	0.17	other	Inhibited	-2.663	2.663	6.24e-05	AXL,CCDC152,CCND1,CCND2,CD83,CDKN1B,CES1,CHEK1,DDIT3,DNAJB9,DNMT1,DNMT3B,H2AX,HIF1A,IFIH1,IFT27,MRPL42,MYC,NOTCH1,NRP1,ODC1,PEG10,PLAU,PNP,POLD2,SCARA3,SERBP1,SMARCA4,STAT1,TCF4,TERT,TMPO,TSPAN2,TXNRD1,UPP1,WARS1,XBP1
DDR2	0.32	kinase	Inhibited	-2.345	2.345	9.64e-05	AXL,DUSP4,ETV4,ITGB1,LOXL2,MMP1,MMP3,PHLDA1,POSTN
BAP1	-0.33	peptidase	Inhibited	-2.176	2.176	9.64e-05	ATF3,ATF4,CDKN1B,DDIT3,E2F1,HIF1A,KIF18B,MCM3,XBP1
MTLN	-0.92	other	Inhibited	-2.613	2.613	0.000101	BRCA1,BRCA2,CDKN1A,FANCD2,FANCI,MDM2,RMI2
JNK (family)		group	Inhibited	-3.293	3.293	0.000103	AGER,ANXA5,BCL2L11,BRCA1,CCL2,CCN2,CCND1,CD83,CDH2,CELF2,CXCL12,DKK1,DUSP1,EDN1,ETS1,GDF15,IL12A,JUN,JUND,MIR155HG,MMP1,MMP3,MSH2,NR4A1,PTGS2,SERPINE1,TERT,TGFBR2,TGM2,VCAN
CTNNB1	0.12	transcription regulator	Inhibited	-2.315	2.315	0.000106	AKAP13,AMIGO1,APOD,BCL2,BMP4,CCL2,CCND1,CDH2,CDKN1A,CRYBG1,DDIT3,EDN1,EGFR,ENO2,EPHB2,FGD4,FGF18,GAD1,GDF15,HBEGF,HIF1A,ID3,IFIT1,IGFBP5,IL1R1,ILF3,KIF23,KIFC1,LAMC2,LIF,MMP1,MSX1,MYC,NEXN,NR4A1,NRG1,ODAD2,PDE4B,PGAM5,PLAU,PPARA,PTGS2,RHOB,RRM1,RRM2,SERPINB2,SERPINE1,SGK1,SLC10A5,SLC16A6,SOAT1,SOX9,SRPK1,SRSF1,SULT1C2,SUZ12,TCF7,TCF7L2,TERT,TNFAIP3,TWIST1,TYMS,UGCG,UMPS,VCAN,VEGFA,VSNL1,ZNF277
MASTL	-1.78	kinase	Inhibited	-2.092	2.092	0.000109	ANLN,ARHGDIB,ARHGEF2,CDK6,DENR,E2F3,EGFR,GNG12,IPO5,KYNU,MYH10,PAPPA,RAB11FIP1,SERPINE1,SH2B3,STK24,TMPO,TUBB6,VCL
TRA2B	-1.72	other	Inhibited	-2.825	2.825	0.000111	ANPEP,ASAP3,CCN1,CCN2,EPHB2,ERBB3,ETS1,FOSL1,HMGA2,JUN,ODC1,RGS4
IFNG		cytokine	Activated	3.035	3.035	0.000121	APOL6,ASNS,ATF3,ATF4,BAK1,BBC3,BCL2,BCL2L11,BMF,BTN3A1,CAMK4,CASP3,CASP8,CCL2,CCNA2,CDH2,CDK2,CDK4,CDKN1A,CDKN1B,CEBPB,CEBPG,CELSR1,CHAC1,CMPK2,CP,CXCL16,CXCL2,DDIT3,DDIT4,DKK1,DPP4,DUOX2,E2F1,EFCAB6,ELAVL1,EPOR,ETS1,FCER1G,FGF2,FOSL1,FOXP1,GART,GBP2,HDAC9,HERPUD1,ICOSLG,IFI27,IFI44L,IFIH1,IFIT1,IFIT2,IL12A,ISG20,ITGB3,JUNB,KCNMA1,KCTD7,KLF4,MMP1,MOV10L1,MYB,MYC,NFE2L3,NFKBIA,OAS3,OCLN,PIM1,PLSCR…
MIR3936HG	1.63	other	Inhibited	-2.236	2.236	0.000136	CCND1,CCNE1,CDK4,CDKN1B,STMN1
GNE	-0.38	kinase	Inhibited	-2.236	2.236	0.000136	ASNS,CHAC1,DDIT3,JDP2,TRIB3
PCLAF	-2.25	other	Inhibited	-2.785	2.785	0.000142	CCNA2,CDK1,CDKN1A,E2F1,ECT2,ESPL1,KIF4A,MAD2L1,MYC,ORC1,PKMYT1,TGFB2,TOP2A,UBE2C
FOSL1	-6.15	transcription regulator	Inhibited	-3.049	3.049	0.000148	ANKRD1,AXL,CCN1,EDN1,EHD1,IFIH1,mir-29 (includes others),MMP1,MMP3,NRP1,NT5E,PLAUR,SERPINB2,SERPINE1,SPARC,THBS1
PRL		other	Inhibited	-3.434	3.434	0.000176	BCL2,BTG1,CCND1,CDKN1A,CDKN1B,CMPK2,COA7,DUSP4,EGFR,EPSTI1,HES1,ICOSLG,IFI44L,IFIH1,IFIT1,JUN,KRT14,LIF,MYC,NEDD9,OAS3,PHLDA2,PLSCR1,PPRC1,RCAN1,REC8,SAMHD1,SHFL,STAT2,STC2,TMEM140,TNFRSF12A,TRIM14,TSC22D3,TXNIP,USP18
HIF1A-AS2		other	Inhibited	-2.156	2.156	0.000181	CCNA2,CCNE2,CDC45,CDH2,CDK2,CDK6,CDKN1A,ITGB3BP,L3MBTL1,MYC,TCF7L1,ZBTB8B,ZNF117,ZNF404,ZNF540
ZNF281	0.48	transcription regulator	Inhibited	-3.286	3.286	0.000206	ADAM19,BLM,CCN2,FANCA,FANCD2,FANCG,ITGB3,SERPINE1,THBS1,XRCC2,XRCC3
CEP20	0.41	other	Inhibited	-2.53	2.53	0.000214	ARMC2,CCDC40,CFAP69,DNAAF11,DNAI4,IQCG,JHY,MAP2,MARK4,SPEF2
TOR1AIP1	0.17	other	Inhibited	-3.153	3.153	0.000245	ATP2A1,CCND3,CDK1,FAM83D,GINS2,HADH,HJURP,IGFBP5,ITGA7,KIF18B,KIF4A,NCAPG,PBK,PCLAF,RRM2,TNNC1,TOP2A
RARA	0.15	ligand-dependent nuclear receptor	Inhibited	-3.797	3.797	0.000249	ABHD2,ABLIM1,ARPC5L,ATG13,BAZ2A,C5,CCNA2,CCND1,CCPG1,CD14,CDK1,CDKN1A,CDKN1B,CENPN,CENPU,CP,CRABP2,GDF15,GPR158,HELLS,HNRNPD,IFI44L,IL16,KIF23,KLF3-AS1,KNL1,LMO3,LYPD1,MAD2L1,MND1,MYC,NCAPG,NCAPH,NEDD9,PBK,PENK,PHF19,PLK4,PVR,RTP4,SAMHD1,SESN1,SIPA1L1,SLC7A11,SMC4,SMURF2,THBD,TMT1A,TTC9,UBE2T,XBP1,YPEL1,ZNF367
HNRNPAB	-2.15	enzyme	Inhibited	-2.646	2.646	0.000287	AURKB,CDC45,CDK2,CDT1,CHEK1,PKMYT1,UHRF1
UXT	0.04	transcription regulator	Activated	2.277	2.277	0.000329	B4GALT1,BRIP1,CCNA2,CDC6,CHEK1,ENO2,FKBP5,HUS1,KRT18,NFKBIA,NKX3-1,PMEPA1,SORD,TNFAIP3
SYVN1	0.69	transporter	Inhibited	-3.911	3.911	0.00034	ABCC4,AHR,AMOTL2,ASF1B,AXL,BHLHE40,CAVIN1,CCND1,CD46,CSPG4,CTPS1,DUSP1,EPHA2,ERCC6,F3,FANCG,GPRC5A,IL7R,ITGA3,ITGA6,ITGB1,KCNN4,LMBRD2,MYOF,NDFIP2,NUDT21,PFN1,PNPLA2,PODXL,PSMC3,PTBP1,PVR,SCARA3,SLC3A2,SLC43A3,SLC7A5,TFRC,TRERF1,USP5
VEGFA	1.49	growth factor	Inhibited	-2.39	2.39	0.000342	BCL2,CCND1,CD34,CD83,CDH5,EFNB2,F3,HES1,ITGB1,ITGB3,KDR,MYC,NOTCH1,NRP1,PARP1,RCAN1,VEGFA
MSH3	-1.04	enzyme	Inhibited	-2.449	2.449	0.000372	CHEK2,DHFR,H2AX,MRE11,PARP1,RAD51,XRCC5,XRCC6
TEAD (family)		group	Inhibited	-2.987	2.987	0.000387	AJUBA,AK4,ANKRD1,CALD1,CCN1,CCN2,CRIM1,FJX1,HLA-DMA,ISG20,LAMC2,MCM6,POSTN,RAD51,TRIM22
BRAF	0.61	kinase	Inhibited	-2.76	2.76	0.000387	BCL2L11,BMF,CCND1,CDK1,CDKN1B,DNMT1,DNMT3B,DUSP4,HIF1A,ITGB1,MMP1,PCNA,PSME3,RND3,XBP1
SRSF3	-1.39	other	Inhibited	-2.168	2.168	0.000398	BCL2,CCND1,CCND3,CCNE1,E2F1,E2F7,JUN,PDCD4,VEGFA
NDUFA13	1.54	enzyme	Activated	2.828	2.828	0.000398	BCL2,CCND1,CCNE1,CDH2,CDK2,CDK4,CDKN1A,HIF1A,TFDP1
SS18-SSX1		fusion gene/product	Inhibited	-2.395	2.395	0.000469	BBC3,CCND1,CDC25A,DKK1,MDM2,SHCBP1
FOXM1	-0.77	transcription regulator	Inhibited	-4.467	4.467	0.000481	AURKB,BRCA2,CAV1,CCNA2,CCND1,CCND2,CCNE1,CCNE2,CDC25A,CDCA2,CDH2,CDK1,CDK2,CDKN1A,CDKN1B,CKS1B,CTNNAL1,FOXO1,ITGA5,ITGB1,KIF23,MET,MYC,NRP1,NUF2,PCNA,PLAUR,PLK4,RAD51,SKP2,STMN1,VEGFA
ATF4	2.23	transcription regulator	Activated	3.578	3.578	0.00049	ASNS,ATF3,ATXN1,BTG1,CD55,CDKN1B,CEBPB,CHAC1,COL4A2,CXCL2,DDIT3,DDIT4,EEIG1,JUN,LINC01564,PCK2,PTGS2,SESN2,SLC38A1,SLC3A2,SLC7A11,TGFB2,TRIB3,VEGFA
LEP		growth factor	Inhibited	-2.44	2.44	0.000519	BAK1,BID,BOK,CASP3,CASP9,CCNA2,CCND1,CDK4,CDKN1A,CDKN1B,COL6A3,E2F3,EGFR,ENO1,MYC,PCNA,PTPN1,SOCS3,TNFSF10,TPI1
ZEB1	-0.61	transcription regulator	Inhibited	-2.233	2.233	0.000519	ANKRD1,CCN1,CCN2,CDH2,DNMT1,EDN1,EHD1,KRT18,LAMC2,MAL2,MPZL2,NRP1,PLAU,POLQ,RAB8A,S100A10,SERPINE1,TGFBI,THBS1,TP63,ZFAS1
EIF4G1	-1.28	translation regulator	Inhibited	-2.714	2.714	0.000569	ATM,ATRIP,BRCA1,BRCA2,CHEK1,HIF1A,MRE11,RAD51,RFC2,RFC4,RFC5
NRG1	-2.93	growth factor	Inhibited	-2.447	2.447	0.000599	ABCA1,BCL2,BRCA1,CCN1,CCND1,CCNE1,CDKN1A,FOSL1,HMGA1,ITGB3,MYC,NRG1,PGR
HDAC6	0.24	transcription regulator	Inhibited	-2.358	2.358	0.000599	ADAMTS1,DNM3OS,GDF6,HIF1A,JUN,JUNB,LTBP2,MYC,PLAU,RAD51,SERPINE1,SRSF2,TGFBI
CCNK	0.42	kinase	Inhibited	-2.102	2.102	0.000599	BRCA1,CAMKK1,COPS6,CRELD1,FANCD2,FANCI,GABPB2,POLA2,RFC4,RFC5,TIMELESS,UBE2T,UTP14A
LAS1L	-1.52	other	Inhibited	-2.4	2.4	0.000667	ALDH3B1,ASS1,BTG2,CCNE2,CCNG2,CDC25A,CDKN1A,CEMIP,CRABP2,EXO1,INPP4B,MCM10,MXD4,MXI1,NRAS,PKMYT1,RFC3,SESN2,WARS1,WIPI1,ZMAT3
MYB	-4.95	transcription regulator	Inhibited	-2.747	2.747	0.000672	ATF3,BCL2,BHLHE40,CCND1,CCNE1,CD34,CDH2,CXCL12,FOXN3,IGFBP5,JUN,KLF4,MAFB,MMP3,MYC,PCNA,POLA1,SENP1,TWIST1
PAX8	0.73	transcription regulator	Inhibited	-2.044	2.044	0.000674	CCNA2,CDC6,CDKN1A,DHFR,E2F1,MCM3,TERT
DLL1		enzyme	Inhibited	-2.236	2.236	0.0007	BCL2,CCN2,CDK2,CDKN1A,SKP2
ZEB2	0.3	transcription regulator	Inhibited	-2.202	2.202	0.000735	ACSL4,AXL,CASP3,CASP9,CCND1,CDH2,CDK4,CDK6,CDKN1A,E2F1,KRT18,MYC
FUS	-0.53	transcription regulator	Inhibited	-2.121	2.121	0.000735	ATF3,B4GALT5,GINS4,HSPD1,JPT1,MCM4,NCL,RFC3,RFC4,SKA3,ST3GAL1,TIMELESS
NUP205	-2.42	other	Inhibited	-2	2	0.000806	ANKRD1,CCN1,CCN2,DIAPH3
MUCL1		other	Inhibited	-2	2	0.000806	CCND1,CCND3,CDKN1A,CDKN1B
EFNA5	-0.03	kinase	Activated	2.523	2.523	0.000821	CCN2,CRABP2,DCBLD2,DUSP4,EGFR,ETV5,FABP5,FOSL1,KRT18,KRT7,NT5E,NTM,PLAT,PTHLH,SOX9,UBE2C
DNMT1	-2.61	enzyme	Inhibited	-2.321	2.321	0.000969	ALS2CL,ASRGL1,BRD8,CAPN3,CCNA2,CCND1,CCNE2,CDH2,CDK1,CDKN1A,DLC1,DNMT1,FAM229A,GSDMB,GSTM2,HES1,HOXA1,HYPK,IFT172,IQCC,KIT,KLF2,LIME1,MRPS6,MSH5,NDRG1,NEIL1,NOTCH1,PDE4D,PDK4,PTGS2,RECQL4,RELN,RSRP1,SEC31B,SERPINB2,SLC23A3,SNRPD3,TONSL,ZNF550,ZNF577
TOPBP1	-1.9	other	Inhibited	-2.407	2.407	0.00121	BBC3,BLM,CDKN1A,CDKN1B,COQ8A,MDM2
CIC	1.41	transcription regulator	Activated	2.138	2.138	0.00122	CCND1,DUSP4,ETV1,ETV4,ETV5,FOSL1,LRRK2,MMP24,SPRY4
IKK (complex)		complex	Inhibited	-2.818	2.818	0.00135	BRCA1,BRCA2,FANCA,FANCC,FANCD2,FANCG,RAD51,RAD51C
EZR	-1.53	other	Inhibited	-2.804	2.804	0.00135	ATF3,ATF4,CDH2,DDIT3,DDIT4,MYC,PTGS2,TRIB3
LPCAT1	-0.85	enzyme	Inhibited	-2.642	2.642	0.00138	CCND1,CCNE1,CDH2,CDK2,CDK4,DDIT3,DNAJB9
mir-199 (includes others)	0.73	microRNA	Activated	2.626	2.626	0.00138	CCDC88A,CCND1,CDH2,EDN1,HIF1A,MYC,SMARCA4
EFNA3	2.1	kinase	Activated	2.5	2.5	0.00147	CCN2,CRABP2,DCBLD2,DUSP4,ETV5,FABP5,FOSL1,KRT18,KRT7,NT5E,NTM,PLAT,PTHLH,SOX9,TRIM2,UBE2C
PRDM2	-0.18	transcription regulator	Activated	6.022	6.022	0.00153	ABCG1,AKAP12,AKR1C2,AKR1C3,ANLN,ANP32E,ATAD5,BEST1,C18orf54,CAV1,CCDC88A,CHML,CIP2A,CKAP2L,CPM,DNAJB4,DOCK10,EMC3-AS1,ENDOV,ERGIC2,FAM111B,GPRC5C,HCCS-DT,HMMR,HSP90AA1,HSP90AA2P,KBTBD8,KIF20B,LDLRAD4,MAP2,MIR222HG,MYBL1,MYC,NAV3,NUF2,PELI2,POLR3G,SACS,SESTD1,SMC2,TENM3,TENM3-AS1,TLCD4,TMEM154,TRPS1,TSC22D3,TXNIP,VGLL3,VLDLR-AS1,ZNF718,ZWILCH
TNFSF12	-0.37	cytokine	Inhibited	-2.213	2.213	0.00158	ACTB,ACTC1,CCL2,CLDN11,CXCL12,F11R,ITGA3,MAP3K14,MMP1,MMP3,PIK3C2B,THY1
ETS1	-1.55	transcription regulator	Inhibited	-2.57	2.57	0.00202	ARHGDIB,ARL4C,B4GALT5,CCN2,CCNE1,CDH2,CDK2,CDK6,CHUK,DIAPH1,ETS1,IGF2BP3,LAMC1,MET,MMP1,MMP3,NCLN,PARP1,PEG10,PGR,PHLDA2,PLAU,PVR,SEC23IP,TBXAS1,TGFB2,ULBP2
PCM1	-0.18	other	Inhibited	-2.236	2.236	0.00211	CDKN1A,MCM3,MKI67,PCNA,RB1
ITGB5	-2.15	other	Inhibited	-2.219	2.219	0.00211	EGFR,PRKDC,RAD51,XRCC5,XRCC6
CRTC3	-0.13	other	Activated	2.236	2.236	0.00211	CREB5,NR4A3,PDE4B,PDE4D,PPARGC1A
NRF1	0.15	transcription regulator	Inhibited	-3.261	3.261	0.00223	CCND1,CCNE1,CDH2,CDK2,CDK4,NAT10,PSMC4,PSMD14,PSMD6,PVR,SLC19A1,VSNL1
CCAT1		other	Inhibited	-2.624	2.624	0.00231	CDH2,CDKN1A,CDKN1B,EGFR,HMGA2,MYC,PCNA,PKM
HELLS	-4.57	enzyme	Inhibited	-2.449	2.449	0.00231	CCNA2,CDC6,E2F1,HSPD1,MCM4,PCNA,RALGPS2,RBL1
ARL4D	-0.15	enzyme	Inhibited	-2.646	2.646	0.00256	AURKB,CDK1,CENPW,GINS2,ORC1,RRM1,ZNF385A
IGF2BP2	-0.65	translation regulator	Inhibited	-2.07	2.07	0.00256	CCL2,CDC6,CDK6,CDKN1A,CKAP2L,MYC,S1PR3
STMN1	-1.57	other	Inhibited	-2.207	2.207	0.00258	CCND1,CCNE1,CDK4,CDKN1B,TUBA1B,TUBB3
PROX1		transcription regulator	Activated	2.178	2.178	0.00307	ALCAM,CPE,DKK1,KDR,NRP1,NT5E,PCK2,RGS4,THY1
EFNA4	0.36	kinase	Activated	2.324	2.324	0.00326	CCN2,CRABP2,DCBLD2,DUSP4,ETV5,FABP5,FOSL1,KRT18,KRT7,NT5E,NTM,PLAT,PTHLH,SOX9,UBE2C
MRPL35	-0.75	other	Inhibited	-2	2	0.00349	CDK1,CHEK1,MCM2,STMN1
NGLY1	-0.43	enzyme	Inhibited	-2	2	0.00349	IFI27,IFI44L,IFIT1,IFIT2
GCDH	-0.64	enzyme	Inhibited	-2	2	0.00349	ATF3,ATF4,CHAC1,DDIT3
SATB1	3.31	transcription regulator	Inhibited	-2.045	2.045	0.00364	ACTN1,ADCY3,BCL2,CDK19,CDKN1A,CEMIP2,DUSP4,EPSTI1,EVI2A,FERMT2,GADD45B,GLRX,GNG4,HSP90AA1,ILF3,NR4A2,PIK3IP1,PSMD2,PTGS2,SGK1,TRIM22,TSC22D3,TUBA4A,UHRF1,WARS1,YPEL5
TAFAZZIN	-0.03	enzyme	Inhibited	-2.121	2.121	0.00372	ANKRD1,CCN1,CCN2,EDN1,H2AX,IFIT1,IFIT2,TAGLN
PLD1	2.2	enzyme	Inhibited	-2.599	2.599	0.00438	BCL2L11,CDKN1B,DDIT3,IL13RA2,MYC,NR4A3,RB1
SCD	1.22	enzyme	Inhibited	-2.036	2.036	0.00438	ACACA,ATF3,CEBPB,DDIT3,HERPUD1,SREBF1,XBP1
MDM4	0.96	transcription regulator	Inhibited	-2.367	2.367	0.00457	BBC3,CDKN1A,E2F1,KIF23,MAD2L1,MDM2,PIK3IP1,PTCHD4,SSBP1
RHOC	-1.04	enzyme	Inhibited	-2.236	2.236	0.00484	ATF3,CDKN1A,CDKN1C,DDIT3,NAT8L
NAT8L	-2.5	enzyme	Activated	2.216	2.216	0.00484	ADSL,ATIC,GART,PFAS,PPAT
IFNL1		cytokine	Activated	2.03	2.03	0.00548	APOL6,ATF3,CHAC1,CMPK2,GBP5,IFI27,IFI44L,IFIH1,IFIT1,IFIT2,ISG20,OAS3,PLSCR1,RTP4,SHFL,STAT1,STAT2,TMEM140,TRIM14,TRIM22,USP18
EIF5A2	-0.79	translation regulator	Inhibited	-2.688	2.688	0.00549	ASNS,ATF3,ATF4,BHLHE40,CDH2,CEBPB,CHAC1,DDIT3,HERPUD1,NEDD9,PCDHGC3,SESN2,TXNIP,XBP1
SPDEF		transcription regulator	Activated	3.742	3.742	0.00564	CCN2,CD34,CDH2,CDKN1A,COL13A1,COL4A2,COL6A3,EGFR,HIF1A,ITGA3,ITGA5,ITGA6,LAMC1,PLAU,PLAUR,PTPRF,SDC1,SERPINE1
AP1 (complex)		complex	Inhibited	-2.813	2.813	0.00698	BAK1,CALM2,CCN2,CCND1,EDN1,EZR,F3,FOSL1,JUN,MMP1,MT2A,MYC,SERPINE1,SPARC
PLK1	0.15	kinase	Inhibited	-2.401	2.401	0.0071	BBC3,CDC7,CDKN1A,ELAVL1,FBXO5,HMGA1,MCM2,MSX1,MYC,PIN1
WAKMAR1		other	Inhibited	-2.425	2.425	0.00734	CDK6,E2F1,EDN1,FGF2,GINS2,HMMR,ING4,KIF11,LPAR2,NUF2,POLQ,TNFRSF12A
AURK (family)		group	Inhibited	-3.011	3.011	0.00784	ANK1,BBC3,BTG2,CDKN1A,CMBL,CYFIP2,CYP26B1,EDA2R,INKA2,MDM2,NYNRIN,SESN1,SESN2,SRGAP3,SULF2,TCEA3
ANLN	-2.07	other	Inhibited	-3	3	0.00784	ANK1,BBC3,BTG2,CDKN1A,CMBL,CYFIP2,CYP26B1,EDA2R,INKA2,MDM2,NYNRIN,SESN1,SESN2,SRGAP3,SULF2,TCEA3
L2HGDH	-1.81	enzyme	Inhibited	-2.433	2.433	0.00837	ASNS,ATF4,DDIT4,SLC7A11,SLC7A5,TRIB3
OGDH	-1.08	enzyme	Inhibited	-2.433	2.433	0.00837	ASNS,ATF4,DDIT4,SLC7A11,SLC7A5,TRIB3
PAK1	-1.13	kinase	Inhibited	-2.092	2.092	0.00843	CCN1,CCN2,CCND1,CDKN1A,F3,FOSL1,MYC,VEGFA
mir-34 (includes others)		microRNA	Activated	2.298	2.298	0.00843	BCL2,H2AX,HIF1A,MET,PFKP,PKM,STMN1,TUBB3
PHF10	-0.17	other	Inhibited	-2	2	0.00906	CCNE2,E2F1,ETS1,TYMS
BHLHA15		transcription regulator	Activated	2	2	0.00906	ARRDC3,CCPG1,RAB3D,SERPINI1
LINC01133	0.26	other	Inhibited	-2.224	2.224	0.00939	CCND1,CDK2,CDK4,CDK6,CDKN1A
NELFA	0.17	other	Inhibited	-2	2	0.00939	CCNE2,CDKN1A,JUNB,MYBL2,TOP2A
MMP1	-4.87	peptidase	Inhibited	-2.241	2.241	0.00948	BDNF,CDH2,CDKN1A,CXCL12,E2F1,GDNF,JUN,MMP1,MYC,PLAU,SERPINE1,TEK
CHUK	-1.2	kinase	Inhibited	-3.13	3.13	0.00965	CCL2,CCND1,CDC25A,CHUK,E2F1,NFKBIA,NOTCH1,PCNA,PLAU,RB1,TK1
DDX17	0.18	enzyme	Inhibited	-2.387	2.387	0.0107	CCND1,CDKN1A,EGFR,FOSL1,JUN,MYC,NET1
let-7 (includes others)	-0.4	microRNA	Activated	2.763	2.763	0.012	ADRB1,CDH2,FGF5,HMGA1,HMGA2,MYC,NRAS,SH2B3
CYP1B1	0.38	enzyme	Inhibited	-2.97	2.97	0.0126	ATG14,CCND1,CCNE1,CDKN1B,MCM4,MYC,RAD51,SKP2,TNFSF10
PKM	-1.05	kinase	Inhibited	-2.11	2.11	0.0151	CCND1,CDH2,CDKN1B,ENO1,ENO2,FH,H2AX,ITGB1,MYC,NDUFB8,NFE2L1,PCK2,PDHB,PDK4,PKM,PPARGC1A,PRPS1,TFAM,TGM2
YAP/TAZ (family)		group	Inhibited	-2.247	2.247	0.0152	AJUBA,AK4,ATF4,CCN1,CCN2,CRIM1,FJX1,HLA-DMA,ISG20,PTGS2,SLC7A11,TRIM22
MAP4K1	-3.27	kinase	Activated	2.866	2.866	0.0152	ACKR3,BMP4,CD70,COLEC10,GDF6,IL18R1,IL1RAP,IL20RB,IL6R,IL7R,LIFR-AS1,NADSYN1,TNFRSF12A,TNFSF10,TNFSF15
DBH-AS1		other	Inhibited	-2.236	2.236	0.0162	CCND1,CCNE1,CDK6,CDKN1A,CDKN1B
GPAT4	-0.14	enzyme	Activated	2.236	2.236	0.0162	ATF3,ATF4,DDIT3,ERN1,XBP1
SKP2	-1.94	other	Inhibited	-2.327	2.327	0.0165	CCND1,CCND2,CDH2,CDK2,CDKN1A,CDKN1B,CDKN1C,MMP3,SKP2,SOX9
RC3H2	-0.13	enzyme	Activated	2.547	2.547	0.0165	ANG,ANPEP,CCL2,CCN2,EDN1,FGF1,FGF2,HIF1A,PDGFC,TGFB2
NELFCD	-0.56	other	Inhibited	-2	2	0.0183	CCNE2,JUNB,MYBL2,TOP2A
PTPN2	0.05	phosphatase	Inhibited	-2	2	0.0183	EGFR,MET,MT-ND6,STAT1
PRDM4	-0.32	transcription regulator	Activated	2	2	0.0183	CCND1,CDK4,CDKN1A,CDKN1B
ARID2	0.31	transcription regulator	Activated	2.138	2.138	0.0198	ADAM19,ADAMTS12,BRCA1,EFNB2,EIF6,EXT1,HEG1,ITGB5,KIRREL3,MEF2C,NREP,RAD51,TGFBR2,THBS1
THEM6	-1.55	other	Activated	2.185	2.185	0.0201	ASNS,ATF3,ATF4,CYB5R2,DDIT3,FDPS,HERPUD1,HSD17B7,TSPYL2,WIPI1,XBP1
LIN28A		other	Inhibited	-2.7	2.7	0.0212	CCN1,CCN2,CCND1,CDC25A,CDH2,CDK1,CDK2,MYC,SREBF1,TAGLN
POM121	-0.49	other	Inhibited	-2.971	2.971	0.0219	BCL6,KCNQ5,NDC1,NUP107,NUP210,NUP50,SLC27A1,TOE1,XRCC2
TAB1	0.15	enzyme	Inhibited	-2.36	2.36	0.0219	CCND1,CFB,GBP2,IFIH1,IFIT1,JUN,RGS2,TNFSF10,TNFSF13B
BAHCC1		other	Inhibited	-2.333	2.333	0.0219	CDKN1A,CDKN1C,FZD4,HOXB-AS1,HOXB2,KLF3,KLF9,PBX1,WNT5B
CDKN2B		transcription regulator	Inhibited	-2.121	2.121	0.0223	ASNS,ASS1,CTH,DHFR,DNMT1,DNMT3B,GOT2,SHMT1
LAMP2	-0.19	other	Inhibited	-2.091	2.091	0.0223	AHR,CTSC,DDIT3,ITGA3,ITGA6,ITGB3,LAMC1,STAT1
NF2	-1.76	other	Activated	2.253	2.253	0.0223	ACSL4,AMOT,AMOTL1,AMOTL2,IFIT1,IFIT2,SERBP1,TFRC
METTL4	-0.48	enzyme	Inhibited	-2.236	2.236	0.0256	ENO2,LOX,LOXL2,PLOD2,TGFBI
PPARGC1A	4.17	transcription regulator	Inhibited	-2.02	2.02	0.0261	ATP5MC1,BBC3,CDKN1A,CYCS,CYP1A1,EGFR,ENO1,FABP4,PCK2,PPARGC1B,SESN2,SLC19A1,SREBF1,TCHP,TFAM,THRA,TNNC1,VEGFA
KPNB1	-1.21	other	Inhibited	-2.375	2.375	0.0288	ATXN3,BBC3,BCL2,G3BP1,MYC,NFIB
PNN	-0.01	other	Activated	2.236	2.236	0.0288	CDK4,CDKN1A,GDF15,JUN,MYC,SRSF1
MAP3K12	2.23	kinase	Inhibited	-2.121	2.121	0.0292	ACTB,JUN,RPL37,STMN1,SYT1,TUBB,TUBB2A,TUBB4B
MEMO1	-0.09	other	Inhibited	-2	2	0.0318	CCND1,JUN,MYC,STC2
VANGL1	-1.05	other	Inhibited	-2	2	0.0318	CCND1,HIF1A,MYC,PKM
PAEP		other	Activated	2.177	2.177	0.038	CD83,CXCL16,EDN1,HBEGF,VEGFA
EHMT1	0.18	enzyme	Activated	2.353	2.353	0.0381	A4GALT,ALDH2,ANPEP,BEST1,CAPS,CDKN1C,CEBPD,CP,CYB5A,EFNA1,GFOD1,GTF2IRD1,IL17RC,ITGA3,ITPRIP,MLH1,MMP28,PLPP1,SAT1,SCNN1A,SDSL,SELENBP1,SHMT1,ST3GAL1,THRA,TNS2,U731662
LIN9	-1.34	other	Inhibited	-2.425	2.425	0.0397	CCNA2,CDK1,CDKN1A,CEP55,TMPO,UBE2C
SOX2		transcription regulator	Inhibited	-2.229	2.229	0.0447	CCND1,CDH2,CDK1,CDKN1C,E2F1,ELAVL1,EN1,GATA6,GLI2,GLI3,HOPX,HOXB3,IER5L,NCL,OTX1,PAX6,SKP2,ZFHX3
IL1RN		cytokine	Inhibited	-2.279	2.279	0.0454	ATF3,BTN3A1,CHAC1,HDAC9,IFI27,IFI44L,IFIH1,ISG20,KCTD7,MMP1,OAS3,PTGS2,RTP4,SERPINE1,STAT2,TCF7L2,TNFSF10,TRIM22,USP18
KMT2D	0.77	transcription regulator	Inhibited	-2.132	2.132	0.0472	CCL2,CSPG4,DKK1,FOLR3,GRHL1,HOPX,IRF6,KLF4,LOXL1,NPR3,NT5E,PPP2R2B,SCARB1,TNNC1,TNNT2
IDO1		enzyme	Activated	2	2	0.0498	SLC3A2,SLC6A9,SLC7A11,SLC7A5
TERC		other	Inhibited	-2.425	2.425	0.0528	CDH2,CDKN1A,CDKN1B,COL24A1,EGFR,PCNA
HNRNPU	1.54	transporter	Inhibited	-2.2	2.2	0.0528	ACTB,CCL2,CDK2,DKK1,MCM10,MYC
SLC29A1	-1.01	transporter	Activated	2.449	2.449	0.0528	CCNG1,CDKN1A,MDM2,SESN1,SNRPG,TP53INP1
LATS2	-0.43	kinase	Activated	2.764	2.764	0.0529	ALDH1A3,BBC3,CCN1,CCN2,CD14,CDKN1A,CDKN1B,ERBB3,HIF1A,KIT,KRT18
PVT1	-0.42	other	Inhibited	-2.216	2.216	0.0533	CCND1,EGFR,MYC,RHOC,TCF7
RASSF1	0.11	other	Activated	2.195	2.195	0.0533	BCL2,CCNA2,CCND1,CDKN1A,MYC
MED16	-0.05	transcription regulator	Activated	2.224	2.224	0.0533	CCN1,CCN2,MMP1,TAGLN,TGFBR2
BSG	0.87	transporter	Inhibited	-2.557	2.557	0.0585	BCL2L11,CCND1,CDKN1B,CIP2A,CXCL12,DNAH12,FAM111B,G6PC3,MMP1,MMP3,PLAU,PLAUR,SERPINE1
DLX1	-2.39	transcription regulator	Inhibited	-2.357	2.357	0.0617	ABCG2,CADM1,CAP2,CDH6,ENO2,FSTL1,GLI3,KIT,LOXL2,MSX1,NUMBL,RGS4,SDC1,TERT,TGFBI
GPR15LG		cytokine	Inhibited	-2.111	2.111	0.0623	CCN2,COQ2,IFIT1,IFIT2,IL7R,JUN,MTARC1,PTGER4,RELB,SOCS3,SREBF1
SEC23A	-0.13	transporter	Inhibited	-2	2	0.0722	CCND1,E2F1,EGFR,MYC
USP37	-1.03	peptidase	Inhibited	-3.128	3.128	0.0833	AKNA,ASNS,CHAC1,CRYBG1,CXCL2,DHRS9,ECM2,FGF1,GDPD1,IL7R,MASP1,MYC,NUPR1,NYNRIN,PCK2,S1PR3,SELENOP,SLC7A11,SRGAP3,STC2,TRIB3,UNC5B,VLDLR-AS1
CAV1	-1.19	transmembrane receptor	Inhibited	-2.155	2.155	0.0859	CAV1,CAVIN1,CDH2,CDKN1A,FGF2,OCLN,SERPINE1,TRAF2
MXI1	2.16	transcription regulator	Activated	2	2	0.0933	ID2,IMPDH2,LARS1,MKI67,MYC
GPR39	-3.91	G-protein coupled receptor	Activated	2.213	2.213	0.0933	CCL2,DPP4,EDN1,F3,SERPINE1
FOXP1	1.01	transcription regulator	Inhibited	-2.412	2.412	0.0956	CDKN1A,CDKN1B,GAS1,GINS1,KHK,SFRP4,XBP1
SLC7A11	2.2	transporter	Inhibited	-2	2	0.0988	CDH2,MELK,MYC,PCNA
LATS1	-0.28	kinase	Activated	2.138	2.138	0.102	ALDH1A3,CCN2,CD14,CDKN1A,CDKN1B,ERBB3,KIT,KRT18
OIP5-AS1	0.57	other	Inhibited	-2.559	2.559	0.114	CCND1,CDH2,CDK4,CDK6,EGFR,MYC,PKM
NUP62	-1.25	transporter	Inhibited	-2.234	2.234	0.118	ADA,BBC3,CDKN1A,EGFR,GLI2
SHCBP1	-2.59	other	Inhibited	-2	2	0.129	CCND1,CDKN1A,CDKN1B,CXCL2
HCAR2		G-protein coupled receptor	Activated	2	2	0.129	AVEN,CCNE2,IQGAP3,PLK4
TRPS1	1.36	transcription regulator	Activated	2.646	2.646	0.157	AURKB,CCNA2,CDK1,KIF11,SPC25,TGFB2,TOP2A
ORAI1	-2.67	ion channel	Inhibited	-2	2	0.163	CDKN1A,CDKN1B,KDR,PLA2G6
SPI1		transcription regulator	Activated	2.624	2.624	0.171	CCNA2,CCND1,CCND2,CCNE2,CDK2,CDK4,CDKN1A,CMPK2,E2F1,EPB41L2,HOTAIRM1,IFI27,IFI44L,IFIT1,IFIT2,ISG20,JDP2,MT2A,TLR4,TNFSF10,TRIM22,USP18
UBA1	-0.06	enzyme	Activated	2.236	2.236	0.174	ANXA2,ANXA5,TAGLN,TAGLN2,TUBA1C
AURKA	0.09	kinase	Inhibited	-2.227	2.227	0.206	BBC3,CDKN1A,MYC,PPARGC1A,SKP2
mir-15 (includes others)		microRNA	Activated	2.041	2.041	0.206	ALDH1A3,BCL2,CCL2,CHEK1,FGF2,IFIT1,RNF144B
IL17A		cytokine	Activated	2.078	2.078	0.229	ADRB2,BCL2,CCL2,CCN2,CD14,CD83,CEBPB,CEBPD,CXCL16,CXCL2,DUOX2,GBP5,IL16,IL17RC,LIF,MMP1,MMP3,NFKBIZ,NRP1,PLCL1,PPARG,PTGS2,SCNN1A,SGK1,SLC26A4,SOCS3,TGFBR2,TNFSF10,TNFSF13B,TNFSF4,TNFSF9,TWIST1
PURPL	3.98	other	Inhibited	-2	2	0.238	KIF20B,NUP50,RACGAP1,TMPO
YY1	-0.06	transcription regulator	Inhibited	-2.114	2.114	0.24	BRCA1,CDH2,CDKN1A,CDKN1B,CDKN1C,ENO2,FERMT1,KLF4,MCC,NOLC1,SDC1,SLC1A2,SULF2,VEGFA,WNT9A
CGAS	-0.33	enzyme	Activated	2.195	2.195	0.273	CDKN1A,IFI27,IFI44L,IFIT1,IFIT2
HAX1	0.3	other	Activated	2.449	2.449	0.491	DLAT,FH,OGDH,PDHB,PRKD2,SUCLG2
ELF3-AS1		other	Inhibited	-2.828	2.828	1	H2AC11,H2AC6,H2BC11,H2BC12,H2BC15,H2BC21,H2BC5,H4C8
GNA12	-0.58	enzyme	Inhibited	-2.646	2.646	1	EGFR,EZR,ITGA6,MYC,RRAS2,VAV2,VCL
FGFR2		kinase	Inhibited	-2.2	2.2	1	IL1RL2,ISG20,ITGA5,ITGB1,STAT2
OLFM4-RET		fusion gene/product	Inhibited	-2.111	2.111	1	CCL2,EGR1,FOSL1,JUNB,KRT14,MMP1,MMP3,MYCT1,MYOZ2,SERPINB2,TM4SF1
HSP90B1	0.76	other	Inhibited	-2	2	1	EIF5A,EIF5AL1,PPIF,RAB15
JAG2	1.14	growth factor	Inhibited	-2	2	1	BCL6,CEBPB,IL1R1,LTB4R
